# Supplementary material for: A Comprehensive Evaluation of the Performance of Prediction Algorithms on Clinically Relevant Missense Variants
Source: Int J Mol Sci. 2022 Jul 19;23(14):7946. doi: 10.3390/ijms23147946 (PMC9322961; doi:10.3390/ijms23147946)
Supplement: Supplementary file 1 [file ijms-23-07946-s001.zip]

Archive with 14 entries (14 files):
- Supplementary Figure S1.pdf
- Supplementary Figure S2.pdf
- Supplementary Figure S3.pdf
- Supplementary Figure S4.pdf
- Supplementary Figure S5.pdf
- Supplementary Table S1.xlsx
- Supplementary Table S2.xlsx
- Supplementary Table S3.xlsx
- Supplementary Table S4.xlsx
- Supplementary Table S5.xlsx
- Supplementary Table S6.xlsx
- Supplementary Table S7.xlsx
- Supplementary Text File S1.pdf
- Supplementary Text File S2.pdf
