# Supplementary material for: A Comprehensive Evaluation of the Performance of Prediction Algorithms on Clinically Relevant Missense Variants
Source: Int J Mol Sci. 2022 Jul 19;23(14):7946. doi: 10.3390/ijms23147946 (PMC9322961; doi:10.3390/ijms23147946)
Supplement: Supplementary file 1 [file ijms-23-07946-s001.zip › Supplementary Table S1.xlsx]

## Sheet: Expert_Panel_Dataset (EP)
Uniprot ID	Gene	Nucleotide Change	HGVS Format	Amino Acid Change	Clinical Significance (Last reviewed)	ClinVar Review Status	Star Status			MECP2 Variants
P40692	MHL1_HUMAN	c.1A>G	p.Met1Val	M1V	Pathogenic(Last reviewed: Jun 30, 2017)	reviewed by expert panel	***	* : Represents the		MECP2 ClinVar	MECP2 Cannonical UniProt ID Position
P40692	MHL1_HUMAN	c.2T>G	p.Met1Arg	M1R	Pathogenic(Last reviewed: Dec 14, 2016)	reviewed by expert panel	***	star status assigned to		S146F	S134F
P40692	MHL1_HUMAN	c.2T>C	p.Met1Thr	M1T	Pathogenic(Last reviewed: Dec 14, 2016)	reviewed by expert panel	***	the variants in		P164A	P152A
P40692	MHL1_HUMAN	c.2T>A	p.Met1Lys	M1K	Pathogenic(Last reviewed: Sep 5, 2013)	reviewed by expert panel	***	ClinVar.		M1L	M1L
P40692	MHL1_HUMAN	c.3G>A	p.Met1Ile	M1I	Pathogenic(Last reviewed: Jun 30, 2017)	reviewed by expert panel	***			A459T	A447T
P40692	MHL1_HUMAN	c.62C>A	p.Ala21Glu	A21E	Pathogenic(Last reviewed: Sep 5, 2013)	reviewed by expert panel	***			P417L	P405L
P40692	MHL1_HUMAN	c.86C>G	p.Ala29Gly	A29G	Pathogenic(Last reviewed: Sep 5, 2013)	reviewed by expert panel	***			V392M	V380M
P40692	MHL1_HUMAN	c.146T>A	p.Val49Glu	V49E	Pathogenic(Last reviewed: Sep 5, 2013)	reviewed by expert panel	***			I305M	I293M
P40692	MHL1_HUMAN	c.380G>A	p.Arg127Lys	R127K	Pathogenic(Last reviewed: Oct 18, 2018)	reviewed by expert panel	***			P84L	P72L
P40692	MHL1_HUMAN	c.677G>A	p.Arg226Gln	R226Q	Pathogenic(Last reviewed: Sep 5, 2013)	reviewed by expert panel	***
P40692	MHL1_HUMAN	c.827T>G	p.Ile276Arg	I276R	Pathogenic(Last reviewed: Mar 9, 2018)	reviewed by expert panel	***
P40692	MHL1_HUMAN	c.883A>G	p.Ser295Gly	S295G	Pathogenic(Last reviewed: Sep 5, 2013)	reviewed by expert panel	***
P40692	MHL1_HUMAN	c.883A>C	p.Ser295Arg	S295R	Pathogenic(Last reviewed: Sep 5, 2013)	reviewed by expert panel	***
P40692	MHL1_HUMAN	c.884G>A	p.Ser295Asn	S295N	Pathogenic(Last reviewed: Sep 5, 2013)	reviewed by expert panel	***
P40692	MHL1_HUMAN	c.918T>A	p.Asn306Lys	N306K	Pathogenic(Last reviewed: Jun 21, 2019)	reviewed by expert panel	***
P40692	MHL1_HUMAN	c.1037A>G	p.Gln346Arg	Q346R	Pathogenic(Last reviewed: Oct 18, 2018)	reviewed by expert panel	***
P40692	MHL1_HUMAN	c.1667G>T	p.Ser556Ile	S556I	Pathogenic(Last reviewed: Sep 5, 2013)	reviewed by expert panel	***
P40692	MHL1_HUMAN	c.1745T>C	p.Leu582Pro	L582P	Pathogenic(Last reviewed: Sep 5, 2013)	reviewed by expert panel	***
P40692	MHL1_HUMAN	c.1865T>C	p.Leu622Pro	L622P	Pathogenic(Last reviewed: Feb 21, 2019)	reviewed by expert panel	***
P40692	MHL1_HUMAN	c.244A>G	p.Thr82Ala	T82A	Likely pathogenic(Last reviewed: Jun 13, 2018)	reviewed by expert panel	***
P40692	MHL1_HUMAN	c.440G>A	p.Gly147Glu	G147E	Likely pathogenic(Last reviewed: Dec 19, 2018)	reviewed by expert panel	***
P40692	MHL1_HUMAN	c.923A>C	p.His308Pro	H308P	Likely pathogenic(Last reviewed: Jun 13, 2018)	reviewed by expert panel	***
P40692	MHL1_HUMAN	c.931A>G	p.Lys311Glu	K311E	Likely pathogenic(Last reviewed: Mar 9, 2018)	reviewed by expert panel	***
P40692	MHL1_HUMAN	c.1664T>C	p.Leu555Pro	L555P	Likely pathogenic(Last reviewed: Jun 21, 2019)	reviewed by expert panel	***
P40692	MHL1_HUMAN	c.1676T>C	p.Leu559Pro	L559P	Likely pathogenic(Last reviewed: Jun 21, 2019)	reviewed by expert panel	***
P40692	MHL1_HUMAN	c.2038T>C	p.Cys680Arg	C680R	Likely pathogenic(Last reviewed: Jun 21, 2019)	reviewed by expert panel	***
P40692	MHL1_HUMAN	c.2048T>C	p.Phe683Ser	F683S	Likely pathogenic(Last reviewed: Jun 21, 2019)	reviewed by expert panel	***
P40692	MHL1_HUMAN	c.2153A>C	p.His718Pro	H718P	Likely pathogenic(Last reviewed: Jun 21, 2019)	reviewed by expert panel	***
P40692	MHL1_HUMAN	c.1040C>A	p.Thr347Asn	T347N	Benign(Last reviewed: Sep 5, 2013)	reviewed by expert panel	***
P40692	MHL1_HUMAN	c.1652A>G	p.Asn551Ser	N551S	Benign(Last reviewed: Oct 18, 2018)	reviewed by expert panel	***
P40692	MHL1_HUMAN	c.1799A>G	p.Glu600Gly	E600G	Benign(Last reviewed: Sep 5, 2013)	reviewed by expert panel	***
P40692	MHL1_HUMAN	c.1742C>T	p.Pro581Leu	P581L	Likely benign(Last reviewed: Sep 5, 2013)	reviewed by expert panel	***
P40692	MHL1_HUMAN	c.2197C>T	p.His733Tyr	H733Y	Likely benign(Last reviewed: Jun 13, 2018)	reviewed by expert panel	***
P04637	PT53_HUMAN	c.814G>A	p.Val272Met	V272M	Pathogenic(Last reviewed: Apr 20, 2021)	reviewed by expert panel	***
P04637	PT53_HUMAN	c.578A>C	p.His193Pro	H193P	Pathogenic(Last reviewed: Aug 28, 2019)	reviewed by expert panel	***
P04637	PT53_HUMAN	c.380C>A	p.Ser127Tyr	S127Y	Pathogenic(Last reviewed: Apr 20, 2021)	reviewed by expert panel	***
P04637	PT53_HUMAN	c.1040C>A	p.Ala347Asp	A347D	Likely pathogenic(Last reviewed: Aug 28, 2019)	reviewed by expert panel	***
P04637	PT53_HUMAN	c.403T>G	p.Cys135Gly	C135G	Likely pathogenic(Last reviewed: Aug 28, 2019)	reviewed by expert panel	***
P04637	PT53_HUMAN	c.396G>C	p.Lys132Asn	K132N	Likely pathogenic(Last reviewed: Aug 11, 2020)	reviewed by expert panel	***
P04637	PT53_HUMAN	c.935C>G	p.Thr312Ser	T312S	Benign(Last reviewed: Sep 16, 2019)	reviewed by expert panel	***
P04637	PT53_HUMAN	c.998G>A	p.Arg333His	R333H	Likely benign(Last reviewed: May 6, 2021)	reviewed by expert panel	***
P04637	PT53_HUMAN	c.997C>T	p.Arg333Cys	R333C	Likely benign(Last reviewed: Apr 19, 2021)	reviewed by expert panel	***
P04637	PT53_HUMAN	c.851C>T	p.Thr284Ile	T284I	Likely benign(Last reviewed: May 13, 2021)	reviewed by expert panel	***
P04637	PT53_HUMAN	c.556G>A	p.Asp186Asn	D186N	Likely benign(Last reviewed: Mar 25, 2021)	reviewed by expert panel	***
P04637	PT53_HUMAN	c.329G>A	p.Arg110His	R110H	Likely benign(Last reviewed: Aug 11, 2020)	reviewed by expert panel	***
P04637	PT53_HUMAN	c.322G>A	p.Gly108Ser	G108S	Likely benign(Last reviewed: Sep 1, 2020)	reviewed by expert panel	***
P04637	PT53_HUMAN	c.215C>A	p.Pro72His	P72H	Likely benign(Last reviewed: Apr 19, 2021)	reviewed by expert panel	***
P15056	BRAF1_HUMAN	c.1799T>G	p.Val600Gly	V600G	Pathogenic(Last reviewed: Jun 25, 2020)	reviewed by expert panel	***
P15056	BRAF1_HUMAN	c.1796C>T	p.Thr599Ile	T599I	Pathogenic(Last reviewed: Mar 24, 2020)	reviewed by expert panel	***
P15056	BRAF1_HUMAN	c.1781A>T	p.Asp594Val	D594V	Pathogenic(Last reviewed: May 18, 2020)	reviewed by expert panel	***
P15056	BRAF1_HUMAN	c.722C>A	p.Thr241Lys	T241K	Pathogenic(Last reviewed: Jun 25, 2020)	reviewed by expert panel	***
P15056	BRAF1_HUMAN	c.1595G>A	p.Cys532Tyr	C532Y	Likely pathogenic(Last reviewed: Apr 3, 2017)	reviewed by expert panel	***
P15056	BRAF1_HUMAN	c.1454T>C	p.Leu485Ser	L485S	Likely pathogenic(Last reviewed: Feb 27, 2020)	reviewed by expert panel	***
P15056	BRAF1_HUMAN	c.793G>C	p.Gly265Arg	G265R	Likely pathogenic(Last reviewed: Jul 1, 2020)	reviewed by expert panel	***
P15056	BRAF1_HUMAN	c.740T>C	p.Phe247Ser	F247S	Likely pathogenic(Last reviewed: May 10, 2019)	reviewed by expert panel	***
P15056	BRAF1_HUMAN	c.739T>G	p.Phe247Val	F247V	Likely pathogenic(Last reviewed: May 10, 2019)	reviewed by expert panel	***
P15056	BRAF1_HUMAN	c.1150A>G	p.Arg384Gly	R384G	Benign(Last reviewed: Apr 18, 2017)	reviewed by expert panel	***
P15056	BRAF1_HUMAN	c.976A>G	p.Ile326Val	I326V	Benign(Last reviewed: Apr 18, 2017)	reviewed by expert panel	***
P15056	BRAF1_HUMAN	c.968C>T	p.Ser323Leu	S323L	Benign(Last reviewed: Apr 3, 2017)	reviewed by expert panel	***
P15056	BRAF1_HUMAN	c.64G>A	p.Asp22Asn	D22N	Benign(Last reviewed: Apr 3, 2017)	reviewed by expert panel	***
P15056	BRAF1_HUMAN	c.92C>G	p.Ala31Gly	A31G	Likely benign(Last reviewed: Apr 3, 2017)	reviewed by expert panel	***
P12830	CADH1_HUMAN	c.1A>G	p.Met1Val	M1V	Pathogenic(Last reviewed: May 4, 2021)	reviewed by expert panel	***
P12830	CADH1_HUMAN	c.2T>A	p.Met1Lys	M1K	Pathogenic(Last reviewed: May 4, 2021)	reviewed by expert panel	***
P12830	CADH1_HUMAN	c.2T>G	p.Met1Arg	M1R	Pathogenic(Last reviewed: May 4, 2021)	reviewed by expert panel	***
P12830	CADH1_HUMAN	c.2T>C	p.Met1Thr	M1T	Pathogenic(Last reviewed: May 4, 2021)	reviewed by expert panel	***
P12830	CADH1_HUMAN	c.3G>A	p.Met1Ile	M1I	Pathogenic(Last reviewed: Sep 11, 2019)	reviewed by expert panel	***
P12830	CADH1_HUMAN	c.1679C>G	p.Thr560Arg	T560R	Pathogenic(Last reviewed: Nov 21, 2018)	reviewed by expert panel	***
P12830	CADH1_HUMAN	c.1057G>A	p.Glu353Lys	E353K	Likely pathogenic(Last reviewed: May 4, 2021)	reviewed by expert panel	***
P12830	CADH1_HUMAN	c.88C>A	p.Pro30Thr	P30T	Benign(Last reviewed: Nov 21, 2018)	reviewed by expert panel	***
P12830	CADH1_HUMAN	c.188G>A	p.Arg63Gln	R63Q	Benign(Last reviewed: Nov 21, 2018)	reviewed by expert panel	***
P12830	CADH1_HUMAN	c.286A>G	p.Ile96Val	I96V	Benign(Last reviewed: Nov 21, 2018)	reviewed by expert panel	***
P12830	CADH1_HUMAN	c.304G>A	p.Ala102Thr	A102T	Benign(Last reviewed: Jun 18, 2019)	reviewed by expert panel	***
P12830	CADH1_HUMAN	c.546A>C	p.Lys182Asn	K182N	Benign(Last reviewed: Jan 26, 2021)	reviewed by expert panel	***
P12830	CADH1_HUMAN	c.604G>A	p.Val202Ile	V202I	Benign(Last reviewed: Nov 21, 2018)	reviewed by expert panel	***
P12830	CADH1_HUMAN	c.671G>A	p.Arg224His	R224H	Benign(Last reviewed: Dec 28, 2020)	reviewed by expert panel	***
P12830	CADH1_HUMAN	c.820G>A	p.Gly274Ser	G274S	Benign(Last reviewed: May 18, 2021)	reviewed by expert panel	***
P12830	CADH1_HUMAN	c.1162G>A	p.Glu388Lys	E388K	Benign(Last reviewed: Nov 21, 2018)	reviewed by expert panel	***
P12830	CADH1_HUMAN	c.1298A>G	p.Asp433Gly	D433G	Benign(Last reviewed: Nov 21, 2018)	reviewed by expert panel	***
P12830	CADH1_HUMAN	c.2104G>A	p.Glu702Lys	E702K	Benign(Last reviewed: Nov 21, 2018)	reviewed by expert panel	***
P12830	CADH1_HUMAN	c.2399G>A	p.Arg800His	R800H	Benign(Last reviewed: Feb 18, 2020)	reviewed by expert panel	***
P12830	CADH1_HUMAN	c.2413G>A	p.Asp805Asn	D805N	Benign(Last reviewed: Nov 21, 2018)	reviewed by expert panel	***
P12830	CADH1_HUMAN	c.4G>A	p.Gly2Ser	G2S	Likely benign(Last reviewed: Sep 17, 2019)	reviewed by expert panel	***
P12830	CADH1_HUMAN	c.8C>G	p.Pro3Arg	P3R	Likely benign(Last reviewed: Sep 11, 2019)	reviewed by expert panel	***
P12830	CADH1_HUMAN	c.113C>A	p.Thr38Lys	T38K	Likely benign(Last reviewed: Dec 28, 2020)	reviewed by expert panel	***
P12830	CADH1_HUMAN	c.113C>T	p.Thr38Met	T38M	Likely benign(Last reviewed: May 4, 2021)	reviewed by expert panel	***
P12830	CADH1_HUMAN	c.164T>G	p.Val55Gly	V55G	Likely benign(Last reviewed: Dec 28, 2020)	reviewed by expert panel	***
P12830	CADH1_HUMAN	c.269G>A	p.Arg90Gln	R90Q	Likely benign(Last reviewed: May 18, 2021)	reviewed by expert panel	***
P12830	CADH1_HUMAN	c.499G>A	p.Glu167Lys	E167K	Likely benign(Last reviewed: Jan 26, 2021)	reviewed by expert panel	***
P12830	CADH1_HUMAN	c.670C>T	p.Arg224Cys	R224C	Likely benign(Last reviewed: Sep 11, 2019)	reviewed by expert panel	***
P12830	CADH1_HUMAN	c.866C>T	p.Ala289Val	A289V	Likely benign(Last reviewed: Oct 21, 2020)	reviewed by expert panel	***
P12830	CADH1_HUMAN	c.1118C>T	p.Pro373Leu	P373L	Likely benign(Last reviewed: Sep 11, 2019)	reviewed by expert panel	***
P12830	CADH1_HUMAN	c.1174G>A	p.Val392Ile	V392I	Likely benign(Last reviewed: Sep 17, 2019)	reviewed by expert panel	***
P12830	CADH1_HUMAN	c.1297G>A	p.Asp433Asn	D433N	Likely benign(Last reviewed: Sep 11, 2019)	reviewed by expert panel	***
P12830	CADH1_HUMAN	c.1493A>C	p.Asp498Ala	D498A	Likely benign(Last reviewed: Apr 21, 2020)	reviewed by expert panel	***
P12830	CADH1_HUMAN	c.1865A>G	p.Asn622Ser	N622S	Likely benign(Last reviewed: May 18, 2021)	reviewed by expert panel	***
P12830	CADH1_HUMAN	c.2053G>A	p.Val685Met	V685M	Likely benign(Last reviewed: Feb 18, 2020)	reviewed by expert panel	***
P12830	CADH1_HUMAN	c.2329G>A	p.Asp777Asn	D777N	Likely benign(Last reviewed: Jan 26, 2021)	reviewed by expert panel	***
P12830	CADH1_HUMAN	c.2635G>A	p.Gly879Ser	G879S	Likely benign(Last reviewed: Sep 11, 2019)	reviewed by expert panel	***
Q06124	PTN11_HUMAN	c.166A>G	p.Ile56Val	I56V	Pathogenic(Last reviewed: May 10, 2019)	reviewed by expert panel	***
Q06124	PTN11_HUMAN	c.209A>G	p.Lys70Arg	K70R	Pathogenic(Last reviewed: Jun 25, 2020)	reviewed by expert panel	***
Q06124	PTN11_HUMAN	c.781C>T	p.Leu261Phe	L261F	Pathogenic(Last reviewed: Apr 3, 2017)	reviewed by expert panel	***
Q06124	PTN11_HUMAN	c.794G>A	p.Arg265Gln	R265Q	Pathogenic(Last reviewed: Apr 3, 2017)	reviewed by expert panel	***
Q06124	PTN11_HUMAN	c.1530G>C	p.Gln510His	Q510H	Pathogenic(Last reviewed: Apr 3, 2017)	reviewed by expert panel	***
Q06124	PTN11_HUMAN	c.155C>T	p.Thr52Ile	T52I	Likely pathogenic(Last reviewed: Apr 3, 2017)	reviewed by expert panel	***
Q06124	PTN11_HUMAN	c.167T>C	p.Ile56Thr	I56T	Likely pathogenic(Last reviewed: May 10, 2019)	reviewed by expert panel	***
Q06124	PTN11_HUMAN	c.782T>A	p.Leu261His	L261H	Likely pathogenic(Last reviewed: Mar 16, 2020)	reviewed by expert panel	***
Q06124	PTN11_HUMAN	c.53A>G	p.Asn18Ser	N18S	Benign(Last reviewed: Apr 18, 2017)	reviewed by expert panel	***
Q06124	PTN11_HUMAN	c.1028G>A	p.Arg343Gln	R343Q	Benign(Last reviewed: Apr 18, 2017)	reviewed by expert panel	***
Q06124	PTN11_HUMAN	c.1052G>A	p.Arg351Gln	R351Q	Benign(Last reviewed: Apr 18, 2017)	reviewed by expert panel	***
Q06124	PTN11_HUMAN	c.392A>G	p.Lys131Arg	K131R	Likely benign(Last reviewed: Aug 19, 2019)	reviewed by expert panel	***
P43246	MSH2_HUMAN	c.518T>G	p.Leu173Arg	L173R	Pathogenic(Last reviewed: Mar 9, 2018)	reviewed by expert panel	***
P43246	MSH2_HUMAN	c.599T>A	p.Val200Asp	V200D	Pathogenic(Last reviewed: Oct 10, 2014)	reviewed by expert panel	***
P43246	MSH2_HUMAN	c.929T>C	p.Leu310Pro	L310P	Pathogenic(Last reviewed: Sep 5, 2013)	reviewed by expert panel	***
P43246	MSH2_HUMAN	c.989T>C	p.Leu330Pro	L330P	Pathogenic(Last reviewed: Jun 21, 2019)	reviewed by expert panel	***
P43246	MSH2_HUMAN	c.1013G>A	p.Gly338Glu	G338E	Pathogenic(Last reviewed: Sep 5, 2013)	reviewed by expert panel	***
P43246	MSH2_HUMAN	c.1046C>G	p.Pro349Arg	P349R	Pathogenic(Last reviewed: Oct 10, 2014)	reviewed by expert panel	***
P43246	MSH2_HUMAN	c.1358T>A	p.Met453Lys	M453K	Pathogenic(Last reviewed: Sep 5, 2013)	reviewed by expert panel	***
P43246	MSH2_HUMAN	c.1660A>T	p.Ser554Cys	S554C	Pathogenic(Last reviewed: Sep 5, 2013)	reviewed by expert panel	***
P43246	MSH2_HUMAN	c.1660A>G	p.Ser554Gly	S554G	Pathogenic(Last reviewed: Jun 21, 2019)	reviewed by expert panel	***
P43246	MSH2_HUMAN	c.1661G>C	p.Ser554Thr	S554T	Pathogenic(Last reviewed: Sep 5, 2013)	reviewed by expert panel	***
P43246	MSH2_HUMAN	c.1759G>C	p.Gly587Arg	G587R	Pathogenic(Last reviewed: Sep 5, 2013)	reviewed by expert panel	***
P43246	MSH2_HUMAN	c.2006G>T	p.Gly669Val	G669V	Pathogenic(Last reviewed: Sep 5, 2013)	reviewed by expert panel	***
P43246	MSH2_HUMAN	c.2047G>A	p.Gly683Arg	G683R	Pathogenic(Last reviewed: Sep 5, 2013)	reviewed by expert panel	***
P43246	MSH2_HUMAN	c.2083G>A	p.Val695Met	V695M	Pathogenic(Last reviewed: Oct 18, 2018)	reviewed by expert panel	***
P43246	MSH2_HUMAN	c.491G>A	p.Gly164Glu	G164E	Likely pathogenic(Last reviewed: Nov 22, 2018)	reviewed by expert panel	***
P43246	MSH2_HUMAN	c.493T>G	p.Tyr165Asp	Y165D	Likely pathogenic(Last reviewed: Jun 21, 2019)	reviewed by expert panel	***
P43246	MSH2_HUMAN	c.1022T>C	p.Leu341Pro	L341P	Likely pathogenic(Last reviewed: Jun 21, 2019)	reviewed by expert panel	***
P43246	MSH2_HUMAN	c.1667T>G	p.Leu556Trp	L556W	Likely pathogenic(Last reviewed: Mar 9, 2018)	reviewed by expert panel	***
P43246	MSH2_HUMAN	c.1808A>G	p.Asp603Gly	D603G	Likely pathogenic(Last reviewed: Jun 21, 2019)	reviewed by expert panel	***
P43246	MSH2_HUMAN	c.1955C>A	p.Pro652His	P652H	Likely pathogenic(Last reviewed: Jun 21, 2019)	reviewed by expert panel	***
P43246	MSH2_HUMAN	c.2021G>A	p.Gly674Asp	G674D	Likely pathogenic(Last reviewed: Jun 21, 2019)	reviewed by expert panel	***
P43246	MSH2_HUMAN	c.2075G>T	p.Gly692Val	G692V	Likely pathogenic(Last reviewed: Mar 9, 2018)	reviewed by expert panel	***
P43246	MSH2_HUMAN	c.2090G>A	p.Cys697Tyr	C697Y	Likely pathogenic(Last reviewed: Mar 9, 2018)	reviewed by expert panel	***
P43246	MSH2_HUMAN	c.7G>T	p.Val3Leu	V3L	Benign(Last reviewed: Oct 18, 2018)	reviewed by expert panel	***
P43246	MSH2_HUMAN	c.164G>A	p.Arg55Gln	R55Q	Likely benign(Last reviewed: Dec 19, 2018)	reviewed by expert panel	***
P43246	MSH2_HUMAN	c.1730T>C	p.Ile577Thr	I577T	Likely benign(Last reviewed: Sep 5, 2013)	reviewed by expert panel	***
P43246	MSH2_HUMAN	c.2579C>T	p.Ser860Leu	S860L	Likely benign(Last reviewed: Sep 5, 2013)	reviewed by expert panel	***
P43246	MSH2_HUMAN	c.2681T>G	p.Met894Arg	M894R	Likely benign(Last reviewed: Dec 19, 2018)	reviewed by expert panel	***
P12883	MYH7_HUMAN	c.2711G>A	p.Arg904His	R904H	Pathogenic(Last reviewed: Sep 27, 2021)	reviewed by expert panel	***
P12883	MYH7_HUMAN	c.2710C>T	p.Arg904Cys	R904C	Pathogenic(Last reviewed: Sep 27, 2021)	reviewed by expert panel	***
P12883	MYH7_HUMAN	c.2539A>G	p.Lys847Glu	K847E	Pathogenic(Last reviewed: Nov 30, 2021)	reviewed by expert panel	***
P12883	MYH7_HUMAN	c.5740G>A	p.Glu1914Lys	E1914K	Likely pathogenic(Last reviewed: Mar 22, 2021)	reviewed by expert panel	***
P12883	MYH7_HUMAN	c.5401G>A	p.Glu1801Lys	E1801K	Likely pathogenic(Last reviewed: Dec 15, 2016)	reviewed by expert panel	***
P12883	MYH7_HUMAN	c.3578G>A	p.Arg1193His	R1193H	Likely pathogenic(Last reviewed: Dec 22, 2021)	reviewed by expert panel	***
P12883	MYH7_HUMAN	c.3134G>T	p.Arg1045Leu	R1045L	Likely pathogenic(Last reviewed: Aug 25, 2021)	reviewed by expert panel	***
P12883	MYH7_HUMAN	c.2602G>C	p.Ala868Pro	A868P	Likely pathogenic(Last reviewed: Sep 28, 2021)	reviewed by expert panel	***
P12883	MYH7_HUMAN	c.2593A>G	p.Lys865Glu	K865E	Likely pathogenic(Last reviewed: Mar 22, 2021)	reviewed by expert panel	***
P12883	MYH7_HUMAN	c.2129C>A	p.Pro710His	P710H	Likely pathogenic(Last reviewed: Sep 28, 2021)	reviewed by expert panel	***
P12883	MYH7_HUMAN	c.1370T>C	p.Ile457Thr	I457T	Likely pathogenic(Last reviewed: Sep 22, 2021)	reviewed by expert panel	***
P12883	MYH7_HUMAN	c.1157A>G	p.Tyr386Cys	Y386C	Likely pathogenic(Last reviewed: Nov 30, 2021)	reviewed by expert panel	***
P12883	MYH7_HUMAN	c.1012G>A	p.Val338Met	V338M	Likely pathogenic(Last reviewed: Sep 27, 2021)	reviewed by expert panel	***
P12883	MYH7_HUMAN	c.3770A>G	p.Asn1257Ser	N1257S	Benign(Last reviewed: Dec 16, 2016)	reviewed by expert panel	***
P12883	MYH7_HUMAN	c.5704G>C	p.Glu1902Gln	E1902Q	Likely benign(Last reviewed: Mar 22, 2021)	reviewed by expert panel	***
P12883	MYH7_HUMAN	c.3382G>A	p.Ala1128Thr	A1128T	Likely benign(Last reviewed: Mar 22, 2021)	reviewed by expert panel	***
P12883	MYH7_HUMAN	c.3286G>T	p.Asp1096Tyr	D1096Y	Likely benign(Last reviewed: Mar 22, 2021)	reviewed by expert panel	***
Q02750	MP2K1_HUMAN	c.323G>T	p.Arg108Leu	R108L	Pathogenic(Last reviewed: Jun 25, 2020)	reviewed by expert panel	***
Q02750	MP2K1_HUMAN	c.364A>G	p.Asn122Asp	N122D	Pathogenic(Last reviewed: Mar 16, 2020)	reviewed by expert panel	***
Q02750	MP2K1_HUMAN	c.370C>T	p.Pro124Ser	P124S	Pathogenic(Last reviewed: Jul 2, 2020)	reviewed by expert panel	***
Q02750	MP2K1_HUMAN	c.608A>G	p.Glu203Gly	E203G	Pathogenic(Last reviewed: May 18, 2020)	reviewed by expert panel	***
Q02750	MP2K1_HUMAN	c.169A>C	p.Lys57Gln	K57Q	Likely pathogenic(Last reviewed: May 9, 2017)	reviewed by expert panel	***
Q02750	MP2K1_HUMAN	c.275T>G	p.Leu92Arg	L92R	Likely pathogenic(Last reviewed: May 9, 2017)	reviewed by expert panel	***
Q02750	MP2K1_HUMAN	c.388T>C	p.Tyr130His	Y130H	Likely pathogenic(Last reviewed: May 9, 2017)	reviewed by expert panel	***
Q02750	MP2K1_HUMAN	c.848C>T	p.Ala283Val	A283V	Benign(Last reviewed: May 9, 2017)	reviewed by expert panel	***
P42345	MTOR_HUMAN	c.7280T>C	p.Leu2427Pro	L2427P	Pathogenic(Last reviewed: Feb 12, 2022)	reviewed by expert panel	***
P42345	MTOR_HUMAN	c.6644C>A	p.Ser2215Tyr	S2215Y	Pathogenic(Last reviewed: Feb 17, 2022)	reviewed by expert panel	***
P42345	MTOR_HUMAN	c.6644C>T	p.Ser2215Phe	S2215F	Pathogenic(Last reviewed: Feb 12, 2022)	reviewed by expert panel	***
P42345	MTOR_HUMAN	c.5930C>G	p.Thr1977Arg	T1977R	Pathogenic(Last reviewed: Feb 17, 2022)	reviewed by expert panel	***
P42345	MTOR_HUMAN	c.5930C>A	p.Thr1977Lys	T1977K	Pathogenic(Last reviewed: Feb 12, 2022)	reviewed by expert panel	***
P42345	MTOR_HUMAN	c.4448G>A	p.Cys1483Tyr	C1483Y	Pathogenic(Last reviewed: Feb 17, 2022)	reviewed by expert panel	***
P42345	MTOR_HUMAN	c.4447T>C	p.Cys1483Arg	C1483R	Pathogenic(Last reviewed: Feb 11, 2022)	reviewed by expert panel	***
P42345	MTOR_HUMAN	c.4379T>C	p.Leu1460Pro	L1460P	Pathogenic(Last reviewed: Feb 11, 2022)	reviewed by expert panel	***
P42345	MTOR_HUMAN	c.5005G>T	p.Ala1669Ser	A1669S	Likely pathogenic(Last reviewed: Feb 11, 2022)	reviewed by expert panel	***
P42345	MTOR_HUMAN	c.4468T>C	p.Trp1490Arg	W1490R	Likely pathogenic(Last reviewed: Feb 11, 2022)	reviewed by expert panel	***
P42345	MTOR_HUMAN	c.6440A>C	p.Asn2147Thr	N2147T	Likely benign(Last reviewed: Feb 12, 2022)	reviewed by expert panel	***
P42345	MTOR_HUMAN	c.5501C>T	p.Thr1834Met	T1834M	Likely benign(Last reviewed: Feb 12, 2022)	reviewed by expert panel	***
P42345	MTOR_HUMAN	c.3646A>G	p.Ile1216Val	I1216V	Likely benign(Last reviewed: Feb 12, 2022)	reviewed by expert panel	***
P04049	RAF1_HUMAN	c.1082G>C	p.Gly361Ala	G361A	Pathogenic(Last reviewed: Apr 3, 2017)	reviewed by expert panel	***
P04049	RAF1_HUMAN	c.776C>A	p.Ser259Tyr	S259Y	Pathogenic(Last reviewed: May 18, 2020)	reviewed by expert panel	***
P04049	RAF1_HUMAN	c.775T>G	p.Ser259Ala	S259A	Pathogenic(Last reviewed: Jun 25, 2020)	reviewed by expert panel	***
P04049	RAF1_HUMAN	c.775T>A	p.Ser259Thr	S259T	Pathogenic(Last reviewed: Apr 3, 2017)	reviewed by expert panel	***
P04049	RAF1_HUMAN	c.788T>G	p.Val263Gly	V263G	Likely pathogenic(Last reviewed: Apr 3, 2017)	reviewed by expert panel	***
P04049	RAF1_HUMAN	c.769T>C	p.Ser257Pro	S257P	Likely pathogenic(Last reviewed: Apr 3, 2017)	reviewed by expert panel	***
P04049	RAF1_HUMAN	c.1141G>A	p.Asp381Asn	D381N	Benign(Last reviewed: Apr 18, 2017)	reviewed by expert panel	***
P04049	RAF1_HUMAN	c.212A>G	p.Asn71Ser	N71S	Benign(Last reviewed: Apr 3, 2017)	reviewed by expert panel	***
P04049	RAF1_HUMAN	c.119G>A	p.Arg40His	R40H	Benign(Last reviewed: Apr 3, 2017)	reviewed by expert panel	***
P04049	RAF1_HUMAN	c.94A>G	p.Ile32Val	I32V	Benign(Last reviewed: Jun 27, 2019)	reviewed by expert panel	***
P04049	RAF1_HUMAN	c.907A>G	p.Thr303Ala	T303A	Likely benign(Last reviewed: Apr 18, 2017)	reviewed by expert panel	***
P04049	RAF1_HUMAN	c.125C>T	p.Ala42Val	A42V	Likely benign(Last reviewed: Apr 18, 2017)	reviewed by expert panel	***
P04049	RAF1_HUMAN	c.124G>A	p.Ala42Thr	A42T	Likely benign(Last reviewed: Apr 18, 2017)	reviewed by expert panel	***
P04049	RAF1_HUMAN	c.66T>G	p.Phe22Leu	F22L	Likely benign(Last reviewed: Apr 3, 2017)	reviewed by expert panel	***
P38398	BRCA1_HUMAN	c.5516T>C	p.Leu1839Ser	L1839S	Pathogenic(Last reviewed: Jun 18, 2019)	reviewed by expert panel	***
P38398	BRCA1_HUMAN	c.5309G>T	p.Gly1770Val	G1770V	Pathogenic(Last reviewed: Jul 18, 2018)	reviewed by expert panel	***
P38398	BRCA1_HUMAN	c.5207T>C	p.Val1736Ala	V1736A	Pathogenic(Last reviewed: Jun 25, 2019)	reviewed by expert panel	***
P38398	BRCA1_HUMAN	c.5074G>C	p.Asp1692His	D1692H	Pathogenic(Last reviewed: Jun 18, 2019)	reviewed by expert panel	***
P38398	BRCA1_HUMAN	c.4675G>A	p.Glu1559Lys	E1559K	Pathogenic(Last reviewed: Jun 18, 2019)	reviewed by expert panel	***
P38398	BRCA1_HUMAN	c.4484G>C	p.Arg1495Thr	R1495T	Pathogenic(Last reviewed: Jun 18, 2019)	reviewed by expert panel	***
P38398	BRCA1_HUMAN	c.211A>G	p.Arg71Gly	R71G	Pathogenic(Last reviewed: Jun 18, 2019)	reviewed by expert panel	***
P38398	BRCA1_HUMAN	c.131G>T	p.Cys44Phe	C44F	Pathogenic(Last reviewed: Jun 18, 2019)	reviewed by expert panel	***
P38398	BRCA1_HUMAN	c.122A>G	p.His41Arg	H41R	Pathogenic(Last reviewed: Aug 10, 2015)	reviewed by expert panel	***
P38398	BRCA1_HUMAN	c.115T>C	p.Cys39Arg	C39R	Pathogenic(Last reviewed: Aug 10, 2015)	reviewed by expert panel	***
P38398	BRCA1_HUMAN	c.3G>T	p.Met1Ile	M1I	Pathogenic(Last reviewed: Jun 18, 2019)	reviewed by expert panel	***
P38398	BRCA1_HUMAN	c.5576C>G	p.Pro1859Arg	P1859R	Benign(Last reviewed: Aug 10, 2015)	reviewed by expert panel	***
P38398	BRCA1_HUMAN	c.5572A>C	p.Ile1858Leu	I1858L	Benign(Last reviewed: Aug 10, 2015)	reviewed by expert panel	***
P38398	BRCA1_HUMAN	c.5531T>G	p.Leu1844Arg	L1844R	Benign(Last reviewed: Jun 18, 2019)	reviewed by expert panel	***
P38398	BRCA1_HUMAN	c.5198A>G	p.Asp1733Gly	D1733G	Benign(Last reviewed: Jun 18, 2019)	reviewed by expert panel	***
P38398	BRCA1_HUMAN	c.5158A>G	p.Thr1720Ala	T1720A	Benign(Last reviewed: Aug 10, 2015)	reviewed by expert panel	***
P38398	BRCA1_HUMAN	c.5044G>A	p.Glu1682Lys	E1682K	Benign(Last reviewed: Aug 10, 2015)	reviewed by expert panel	***
P38398	BRCA1_HUMAN	c.5024C>T	p.Thr1675Ile	T1675I	Benign(Last reviewed: Jun 18, 2019)	reviewed by expert panel	***
P38398	BRCA1_HUMAN	c.4991T>C	p.Leu1664Pro	L1664P	Benign(Last reviewed: Aug 10, 2015)	reviewed by expert panel	***
P38398	BRCA1_HUMAN	c.4985T>C	p.Phe1662Ser	F1662S	Benign(Last reviewed: Aug 10, 2015)	reviewed by expert panel	***
P38398	BRCA1_HUMAN	c.4955T>C	p.Met1652Thr	M1652T	Benign(Last reviewed: Aug 10, 2015)	reviewed by expert panel	***
P38398	BRCA1_HUMAN	c.4520G>C	p.Arg1507Thr	R1507T	Benign(Last reviewed: Jun 18, 2019)	reviewed by expert panel	***
P38398	BRCA1_HUMAN	c.4402A>C	p.Asn1468His	N1468H	Benign(Last reviewed: Aug 10, 2015)	reviewed by expert panel	***
P38398	BRCA1_HUMAN	c.3713C>T	p.Pro1238Leu	P1238L	Benign(Last reviewed: Aug 10, 2015)	reviewed by expert panel	***
P38398	BRCA1_HUMAN	c.3296C>T	p.Pro1099Leu	P1099L	Benign(Last reviewed: Aug 10, 2015)	reviewed by expert panel	***
P38398	BRCA1_HUMAN	c.3143G>T	p.Gly1048Val	G1048V	Benign(Last reviewed: Jun 18, 2019)	reviewed by expert panel	***
P38398	BRCA1_HUMAN	c.3130A>G	p.Ile1044Val	I1044V	Benign(Last reviewed: Aug 10, 2015)	reviewed by expert panel	***
P38398	BRCA1_HUMAN	c.3083G>A	p.Arg1028His	R1028H	Benign(Last reviewed: Aug 10, 2015)	reviewed by expert panel	***
P38398	BRCA1_HUMAN	c.2669G>T	p.Gly890Val	G890V	Benign(Last reviewed: Aug 10, 2015)	reviewed by expert panel	***
P38398	BRCA1_HUMAN	c.2597G>A	p.Arg866His	R866H	Benign(Last reviewed: Jun 18, 2019)	reviewed by expert panel	***
P38398	BRCA1_HUMAN	c.2584A>G	p.Lys862Glu	K862E	Benign(Last reviewed: Aug 10, 2015)	reviewed by expert panel	***
P38398	BRCA1_HUMAN	c.2525A>G	p.Glu842Gly	E842G	Benign(Last reviewed: Aug 10, 2015)	reviewed by expert panel	***
P38398	BRCA1_HUMAN	c.2428A>T	p.Asn810Tyr	N810Y	Benign(Last reviewed: Aug 10, 2015)	reviewed by expert panel	***
P38398	BRCA1_HUMAN	c.2412G>C	p.Gln804His	Q804H	Benign(Last reviewed: Aug 10, 2015)	reviewed by expert panel	***
P38398	BRCA1_HUMAN	c.2351C>T	p.Ser784Leu	S784L	Benign(Last reviewed: Jun 18, 2019)	reviewed by expert panel	***
P38398	BRCA1_HUMAN	c.2286A>T	p.Arg762Ser	R762S	Benign(Last reviewed: Jun 18, 2019)	reviewed by expert panel	***
P38398	BRCA1_HUMAN	c.2180C>T	p.Pro727Leu	P727L	Benign(Last reviewed: Jun 18, 2019)	reviewed by expert panel	***
P38398	BRCA1_HUMAN	c.839C>G	p.Ala280Gly	A280G	Benign(Last reviewed: Aug 10, 2015)	reviewed by expert panel	***
P38398	BRCA1_HUMAN	c.827C>G	p.Thr276Arg	T276R	Benign(Last reviewed: Jun 18, 2019)	reviewed by expert panel	***
P38398	BRCA1_HUMAN	c.641A>G	p.Asp214Gly	D214G	Benign(Last reviewed: Jun 29, 2017)	reviewed by expert panel	***
P38398	BRCA1_HUMAN	c.571G>A	p.Val191Ile	V191I	Benign(Last reviewed: Aug 10, 2015)	reviewed by expert panel	***
P38398	BRCA1_HUMAN	c.557C>A	p.Ser186Tyr	S186Y	Benign(Last reviewed: Aug 10, 2015)	reviewed by expert panel	***
P38398	BRCA1_HUMAN	c.397C>T	p.Arg133Cys	R133C	Benign(Last reviewed: Jun 18, 2019)	reviewed by expert panel	***
P38398	BRCA1_HUMAN	c.370A>G	p.Ile124Val	I124V	Benign(Last reviewed: Aug 10, 2015)	reviewed by expert panel	***
P38398	BRCA1_HUMAN	c.305C>G	p.Ala102Gly	A102G	Benign(Last reviewed: Jun 18, 2019)	reviewed by expert panel	***
P38398	BRCA1_HUMAN	c.199G>T	p.Asp67Tyr	D67Y	Benign(Last reviewed: Aug 10, 2015)	reviewed by expert panel	***
P38398	BRCA1_HUMAN	c.133A>C	p.Lys45Gln	K45Q	Benign(Last reviewed: Aug 10, 2015)	reviewed by expert panel	***
P52701	MSH6_HUMAN	c.1100A>G	p.His367Arg	H367R	Pathogenic(Last reviewed: Mar 9, 2018)	reviewed by expert panel	***
P52701	MSH6_HUMAN	c.1193T>A	p.Val398Glu	V398E	Pathogenic(Last reviewed: Sep 5, 2013)	reviewed by expert panel	***
P52701	MSH6_HUMAN	c.1439T>A	p.Val480Glu	V480E	Pathogenic(Last reviewed: Dec 19, 2018)	reviewed by expert panel	***
P52701	MSH6_HUMAN	c.2300C>T	p.Thr767Ile	T767I	Pathogenic(Last reviewed: Mar 9, 2018)	reviewed by expert panel	***
P52701	MSH6_HUMAN	c.3188T>G	p.Leu1063Arg	L1063R	Pathogenic(Last reviewed: Mar 9, 2018)	reviewed by expert panel	***
P52701	MSH6_HUMAN	c.3632T>C	p.Leu1211Pro	L1211P	Pathogenic(Last reviewed: Jun 21, 2019)	reviewed by expert panel	***
P52701	MSH6_HUMAN	c.4001G>A	p.Arg1334Gln	R1334Q	Pathogenic(Last reviewed: Sep 5, 2013)	reviewed by expert panel	***
P52701	MSH6_HUMAN	c.3G>T	p.Met1Ile	M1I	Likely pathogenic(Last reviewed: Jun 21, 2019)	reviewed by expert panel	***
P52701	MSH6_HUMAN	c.1252T>C	p.Ser418Pro	S418P	Likely pathogenic(Last reviewed: Oct 18, 2018)	reviewed by expert panel	***
P52701	MSH6_HUMAN	c.1445G>C	p.Arg482Pro	R482P	Likely pathogenic(Last reviewed: Jun 13, 2018)	reviewed by expert panel	***
P52701	MSH6_HUMAN	c.1621A>C	p.Ser541Arg	S541R	Likely pathogenic(Last reviewed: Jun 21, 2019)	reviewed by expert panel	***
P52701	MSH6_HUMAN	c.2057G>A	p.Gly686Asp	G686D	Likely pathogenic(Last reviewed: Jun 21, 2019)	reviewed by expert panel	***
P52701	MSH6_HUMAN	c.2117T>C	p.Phe706Ser	F706S	Likely pathogenic(Last reviewed: Jun 21, 2019)	reviewed by expert panel	***
P52701	MSH6_HUMAN	c.2234T>A	p.Ile745Asn	I745N	Likely pathogenic(Last reviewed: Jun 13, 2018)	reviewed by expert panel	***
P52701	MSH6_HUMAN	c.3163G>C	p.Ala1055Pro	A1055P	Likely pathogenic(Last reviewed: Dec 19, 2018)	reviewed by expert panel	***
P52701	MSH6_HUMAN	c.3172G>C	p.Asp1058His	D1058H	Likely pathogenic(Last reviewed: Oct 18, 2018)	reviewed by expert panel	***
P52701	MSH6_HUMAN	c.3226C>T	p.Arg1076Cys	R1076C	Likely pathogenic(Last reviewed: Mar 9, 2018)	reviewed by expert panel	***
P52701	MSH6_HUMAN	c.241G>A	p.Ala81Thr	A81T	Likely benign(Last reviewed: Sep 5, 2013)	reviewed by expert panel	***
P52701	MSH6_HUMAN	c.1487G>A	p.Cys496Tyr	C496Y	Likely benign(Last reviewed: Jun 13, 2018)	reviewed by expert panel	***
P52701	MSH6_HUMAN	c.1667A>T	p.Tyr556Phe	Y556F	Likely benign(Last reviewed: Sep 5, 2013)	reviewed by expert panel	***
P52701	MSH6_HUMAN	c.2765G>A	p.Arg922Gln	R922Q	Likely benign(Last reviewed: Dec 19, 2018)	reviewed by expert panel	***
P52701	MSH6_HUMAN	c.3160A>T	p.Ile1054Phe	I1054F	Likely benign(Last reviewed: Sep 5, 2013)	reviewed by expert panel	***
P52701	MSH6_HUMAN	c.3217C>T	p.Pro1073Ser	P1073S	Likely benign(Last reviewed: Oct 18, 2018)	reviewed by expert panel	***
P52701	MSH6_HUMAN	c.3911G>A	p.Arg1304Lys	R1304K	Likely benign(Last reviewed: Sep 5, 2013)	reviewed by expert panel	***
P52701	MSH6_HUMAN	c.3986C>T	p.Ser1329Leu	S1329L	Likely benign(Last reviewed: Sep 5, 2013)	reviewed by expert panel	***
P51608	MECP2_HUMAN	c.437C>T	p.Ser146Phe	S146F	Pathogenic(Last reviewed: Oct 26, 2021)	reviewed by expert panel	***
P51608	MECP2_HUMAN	c.490C>G	p.Pro164Ala	P164A	Likely pathogenic(Last reviewed: Mar 26, 2021)	reviewed by expert panel	***
P51608	MECP2_HUMAN	c.1A>T	p.Met1Leu	M1L	Likely pathogenic(Last reviewed: Dec 22, 2021)	reviewed by expert panel	***
P51608	MECP2_HUMAN	c.1375G>A	p.Ala459Thr	A459T	Benign(Last reviewed: Dec 13, 2021)	reviewed by expert panel	***
P51608	MECP2_HUMAN	c.1250C>T	p.Pro417Leu	P417L	Benign(Last reviewed: Dec 22, 2021)	reviewed by expert panel	***
P51608	MECP2_HUMAN	c.1174G>A	p.Val392Met	V392M	Benign(Last reviewed: Dec 13, 2021)	reviewed by expert panel	***
P51608	MECP2_HUMAN	c.915C>G	p.Ile305Met	I305M	Benign(Last reviewed: Dec 13, 2021)	reviewed by expert panel	***
P51608	MECP2_HUMAN	c.251C>T	p.Pro84Leu	P84L	Likely benign(Last reviewed: Oct 26, 2021)	reviewed by expert panel	***
P51587	BRCA2_HUMAN	c.3G>A	p.Met1Ile	M1I	Pathogenic(Last reviewed: Jun 18, 2019)	reviewed by expert panel	***
P51587	BRCA2_HUMAN	c.7975A>G	p.Arg2659Gly	R2659G	Pathogenic(Last reviewed: Jun 18, 2019)	reviewed by expert panel	***
P51587	BRCA2_HUMAN	c.7976G>C	p.Arg2659Thr	R2659T	Pathogenic(Last reviewed: Aug 10, 2015)	reviewed by expert panel	***
P51587	BRCA2_HUMAN	c.7988A>T	p.Glu2663Val	E2663V	Pathogenic(Last reviewed: Aug 10, 2015)	reviewed by expert panel	***
P51587	BRCA2_HUMAN	c.8023A>G	p.Ile2675Val	I2675V	Pathogenic(Last reviewed: Jun 18, 2019)	reviewed by expert panel	***
P51587	BRCA2_HUMAN	c.8168A>G	p.Asp2723Gly	D2723G	Pathogenic(Last reviewed: Aug 10, 2015)	reviewed by expert panel	***
P51587	BRCA2_HUMAN	c.9154C>T	p.Arg3052Trp	R3052W	Pathogenic(Last reviewed: Aug 10, 2015)	reviewed by expert panel	***
P51587	BRCA2_HUMAN	c.53G>A	p.Arg18His	R18H	Benign(Last reviewed: Aug 10, 2015)	reviewed by expert panel	***
P51587	BRCA2_HUMAN	c.167A>C	p.Asn56Thr	N56T	Benign(Last reviewed: Aug 10, 2015)	reviewed by expert panel	***
P51587	BRCA2_HUMAN	c.1040A>G	p.Gln347Arg	Q347R	Benign(Last reviewed: Jun 18, 2019)	reviewed by expert panel	***
P51587	BRCA2_HUMAN	c.1123C>T	p.Pro375Ser	P375S	Benign(Last reviewed: Aug 10, 2015)	reviewed by expert panel	***
P51587	BRCA2_HUMAN	c.1151C>T	p.Ser384Phe	S384F	Benign(Last reviewed: Aug 10, 2015)	reviewed by expert panel	***
P51587	BRCA2_HUMAN	c.1166C>A	p.Pro389Gln	P389Q	Benign(Last reviewed: Jun 18, 2019)	reviewed by expert panel	***
P51587	BRCA2_HUMAN	c.1181A>C	p.Glu394Ala	E394A	Benign(Last reviewed: Jun 18, 2019)	reviewed by expert panel	***
P51587	BRCA2_HUMAN	c.1354C>A	p.Leu452Ile	L452I	Benign(Last reviewed: Aug 10, 2015)	reviewed by expert panel	***
P51587	BRCA2_HUMAN	c.1786G>C	p.Asp596His	D596H	Benign(Last reviewed: Jun 18, 2019)	reviewed by expert panel	***
P51587	BRCA2_HUMAN	c.2416G>C	p.Asp806His	D806H	Benign(Last reviewed: Aug 10, 2015)	reviewed by expert panel	***
P51587	BRCA2_HUMAN	c.2680G>A	p.Val894Ile	V894I	Benign(Last reviewed: Aug 10, 2015)	reviewed by expert panel	***
P51587	BRCA2_HUMAN	c.2755G>A	p.Glu919Lys	E919K	Benign(Last reviewed: Jun 18, 2019)	reviewed by expert panel	***
P51587	BRCA2_HUMAN	c.3304A>T	p.Asn1102Tyr	N1102Y	Benign(Last reviewed: Aug 10, 2015)	reviewed by expert panel	***
P51587	BRCA2_HUMAN	c.3568C>T	p.Arg1190Trp	R1190W	Benign(Last reviewed: Aug 10, 2015)	reviewed by expert panel	***
P51587	BRCA2_HUMAN	c.3575T>G	p.Phe1192Cys	F1192C	Benign(Last reviewed: Jun 18, 2019)	reviewed by expert panel	***
P51587	BRCA2_HUMAN	c.3581G>A	p.Gly1194Asp	G1194D	Benign(Last reviewed: Aug 10, 2015)	reviewed by expert panel	***
P51587	BRCA2_HUMAN	c.4046T>C	p.Ile1349Thr	I1349T	Benign(Last reviewed: Aug 10, 2015)	reviewed by expert panel	***
P51587	BRCA2_HUMAN	c.4061C>T	p.Thr1354Met	T1354M	Benign(Last reviewed: Aug 10, 2015)	reviewed by expert panel	***
P51587	BRCA2_HUMAN	c.4271C>G	p.Ser1424Cys	S1424C	Benign(Last reviewed: Jun 18, 2019)	reviewed by expert panel	***
P51587	BRCA2_HUMAN	c.4609G>A	p.Glu1537Lys	E1537K	Benign(Last reviewed: Aug 10, 2015)	reviewed by expert panel	***
P51587	BRCA2_HUMAN	c.5198C>T	p.Ser1733Phe	S1733F	Benign(Last reviewed: Aug 10, 2015)	reviewed by expert panel	***
P51587	BRCA2_HUMAN	c.6323G>A	p.Arg2108His	R2108H	Benign(Last reviewed: Aug 10, 2015)	reviewed by expert panel	***
P51587	BRCA2_HUMAN	c.6748A>G	p.Thr2250Ala	T2250A	Benign(Last reviewed: Aug 10, 2015)	reviewed by expert panel	***
P51587	BRCA2_HUMAN	c.6853A>G	p.Ile2285Val	I2285V	Benign(Last reviewed: Aug 10, 2015)	reviewed by expert panel	***
P51587	BRCA2_HUMAN	c.7150C>A	p.Gln2384Lys	Q2384K	Benign(Last reviewed: Aug 10, 2015)	reviewed by expert panel	***
P51587	BRCA2_HUMAN	c.7188G>T	p.Leu2396Phe	L2396F	Benign(Last reviewed: Jun 18, 2019)	reviewed by expert panel	***
P51587	BRCA2_HUMAN	c.8308G>A	p.Ala2770Thr	A2770T	Benign(Last reviewed: Jun 18, 2019)	reviewed by expert panel	***
P51587	BRCA2_HUMAN	c.8525G>A	p.Arg2842His	R2842H	Benign(Last reviewed: Aug 10, 2015)	reviewed by expert panel	***
P51587	BRCA2_HUMAN	c.8764A>G	p.Ser2922Gly	S2922G	Benign(Last reviewed: Jun 18, 2019)	reviewed by expert panel	***
P51587	BRCA2_HUMAN	c.8917C>T	p.Arg2973Cys	R2973C	Benign(Last reviewed: Aug 10, 2015)	reviewed by expert panel	***
P51587	BRCA2_HUMAN	c.9043A>G	p.Lys3015Glu	K3015E	Benign(Last reviewed: Jun 18, 2019)	reviewed by expert panel	***
P51587	BRCA2_HUMAN	c.9592T>C	p.Cys3198Arg	C3198R	Benign(Last reviewed: Aug 10, 2015)	reviewed by expert panel	***
P51587	BRCA2_HUMAN	c.9875C>T	p.Pro3292Leu	P3292L	Benign(Last reviewed: Jun 18, 2019)	reviewed by expert panel	***
P51587	BRCA2_HUMAN	c.10045A>G	p.Thr3349Ala	T3349A	Benign(Last reviewed: Aug 10, 2015)	reviewed by expert panel	***
Q07889	SOS1_HUMAN	c.1654A>T	p.Arg552Trp	R552W	Likely pathogenic(Last reviewed: May 10, 2019)	reviewed by expert panel	***
Q07889	SOS1_HUMAN	c.844T>C	p.Cys282Arg	C282R	Likely pathogenic(Last reviewed: Sep 24, 2019)	reviewed by expert panel	***
Q07889	SOS1_HUMAN	c.512T>C	p.Val171Ala	V171A	Likely pathogenic(Last reviewed: Feb 28, 2019)	reviewed by expert panel	***
Q07889	SOS1_HUMAN	c.2010G>C	p.Leu670Phe	L670F	Benign(Last reviewed: Apr 18, 2017)	reviewed by expert panel	***
Q07889	SOS1_HUMAN	c.1772A>G	p.Asn591Ser	N591S	Benign(Last reviewed: Apr 18, 2017)	reviewed by expert panel	***
Q07889	SOS1_HUMAN	c.1018C>T	p.Pro340Ser	P340S	Benign(Last reviewed: Jun 27, 2019)	reviewed by expert panel	***
Q07889	SOS1_HUMAN	c.749T>C	p.Val250Ala	V250A	Benign(Last reviewed: Apr 3, 2017)	reviewed by expert panel	***
Q07889	SOS1_HUMAN	c.553A>G	p.Ile185Val	I185V	Benign(Last reviewed: Apr 18, 2017)	reviewed by expert panel	***
Q07889	SOS1_HUMAN	c.2156G>C	p.Gly719Ala	G719A	Likely benign(Last reviewed: Apr 18, 2017)	reviewed by expert panel	***
Q07889	SOS1_HUMAN	c.899G>A	p.Arg300Gln	R300Q	Likely benign(Last reviewed: Dec 5, 2019)	reviewed by expert panel	***
Q07889	SOS1_HUMAN	c.698A>G	p.Asn233Ser	N233S	Likely benign(Last reviewed: Apr 18, 2017)	reviewed by expert panel	***
Q07889	SOS1_HUMAN	c.350T>G	p.Val117Gly	V117G	Likely benign(Last reviewed: Apr 3, 2017)	reviewed by expert panel	***
Q07889	SOS1_HUMAN	c.280A>G	p.Ile94Val	I94V	Likely benign(Last reviewed: Apr 18, 2017)	reviewed by expert panel	***
P21817	RYR1_HUMAN	c.97A>G	p.Lys33Glu	K33E	Likely pathogenic(Last reviewed: Mar 18, 2021)	reviewed by expert panel	***
P21817	RYR1_HUMAN	c.463C>A	p.Gln155Lys	Q155K	Likely pathogenic(Last reviewed: Mar 18, 2021)	reviewed by expert panel	***
P21817	RYR1_HUMAN	c.1202G>T	p.Arg401Leu	R401L	Likely pathogenic(Last reviewed: Aug 26, 2021)	reviewed by expert panel	***
P21817	RYR1_HUMAN	c.1565A>G	p.Tyr522Cys	Y522C	Likely pathogenic(Last reviewed: Jan 3, 2022)	reviewed by expert panel	***
P21817	RYR1_HUMAN	c.1615T>G	p.Phe539Val	F539V	Likely pathogenic(Last reviewed: Aug 26, 2021)	reviewed by expert panel	***
P21817	RYR1_HUMAN	c.1615T>C	p.Phe539Leu	F539L	Likely pathogenic(Last reviewed: Aug 26, 2021)	reviewed by expert panel	***
P21817	RYR1_HUMAN	c.7035C>A	p.Ser2345Arg	S2345R	Likely pathogenic(Last reviewed: Aug 26, 2021)	reviewed by expert panel	***
P21817	RYR1_HUMAN	c.7060G>A	p.Val2354Met	V2354M	Likely pathogenic(Last reviewed: Aug 26, 2021)	reviewed by expert panel	***
P21817	RYR1_HUMAN	c.7076G>A	p.Arg2359Gln	R2359Q	Likely pathogenic(Last reviewed: Mar 18, 2021)	reviewed by expert panel	***
P21817	RYR1_HUMAN	c.7084G>A	p.Glu2362Lys	E2362K	Likely pathogenic(Last reviewed: Mar 18, 2021)	reviewed by expert panel	***
P21817	RYR1_HUMAN	c.7090T>G	p.Phe2364Val	F2364V	Likely pathogenic(Last reviewed: Aug 26, 2021)	reviewed by expert panel	***
P21817	RYR1_HUMAN	c.7291G>T	p.Asp2431Tyr	D2431Y	Likely pathogenic(Last reviewed: Dec 21, 2021)	reviewed by expert panel	***
P21817	RYR1_HUMAN	c.7355G>C	p.Arg2452Pro	R2452P	Likely pathogenic(Last reviewed: May 27, 2021)	reviewed by expert panel	***
P21817	RYR1_HUMAN	c.7358T>C	p.Ile2453Thr	I2453T	Likely pathogenic(Last reviewed: Mar 22, 2021)	reviewed by expert panel	***
P21817	RYR1_HUMAN	c.7373G>T	p.Arg2458Leu	R2458L	Likely pathogenic(Last reviewed: Mar 18, 2021)	reviewed by expert panel	***
P21817	RYR1_HUMAN	c.7879G>C	p.Val2627Leu	V2627L	Likely pathogenic(Last reviewed: Dec 21, 2021)	reviewed by expert panel	***
P21817	RYR1_HUMAN	c.11708G>A	p.Arg3903Gln	R3903Q	Likely pathogenic(Last reviewed: Aug 26, 2021)	reviewed by expert panel	***
P21817	RYR1_HUMAN	c.12149C>A	p.Ser4050Tyr	S4050Y	Likely pathogenic(Last reviewed: Apr 20, 2021)	reviewed by expert panel	***
P21817	RYR1_HUMAN	c.14803G>A	p.Gly4935Ser	G4935S	Likely pathogenic(Last reviewed: Aug 26, 2021)	reviewed by expert panel	***
P21817	RYR1_HUMAN	c.2797G>A	p.Ala933Thr	A933T	Benign(Last reviewed: Mar 17, 2021)	reviewed by expert panel	***
P21817	RYR1_HUMAN	c.4178A>G	p.Lys1393Arg	K1393R	Benign(Last reviewed: Jan 3, 2022)	reviewed by expert panel	***
P21817	RYR1_HUMAN	c.4999C>T	p.Arg1667Cys	R1667C	Benign(Last reviewed: Mar 17, 2021)	reviewed by expert panel	***
P21817	RYR1_HUMAN	c.5317C>T	p.Pro1773Ser	P1773S	Benign(Last reviewed: Mar 17, 2021)	reviewed by expert panel	***
P21817	RYR1_HUMAN	c.12881C>T	p.Thr4294Met	T4294M	Benign(Last reviewed: Mar 17, 2021)	reviewed by expert panel	***
P21817	RYR1_HUMAN	c.12884C>T	p.Ala4295Val	A4295V	Benign(Last reviewed: Mar 18, 2021)	reviewed by expert panel	***
P21817	RYR1_HUMAN	c.13513G>C	p.Asp4505His	D4505H	Benign(Last reviewed: Mar 17, 2021)	reviewed by expert panel	***
P21817	RYR1_HUMAN	c.418G>A	p.Ala140Thr	A140T	Likely benign(Last reviewed: Mar 18, 2021)	reviewed by expert panel	***
P21817	RYR1_HUMAN	c.2447C>T	p.Pro816Leu	P816L	Likely benign(Last reviewed: Nov 9, 2021)	reviewed by expert panel	***
P21817	RYR1_HUMAN	c.6670C>T	p.Arg2224Cys	R2224C	Likely benign(Last reviewed: Mar 18, 2021)	reviewed by expert panel	***
P21817	RYR1_HUMAN	c.7816T>A	p.Cys2606Ser	C2606S	Likely benign(Last reviewed: Dec 21, 2021)	reviewed by expert panel	***
P21817	RYR1_HUMAN	c.8327C>T	p.Ser2776Phe	S2776F	Likely benign(Last reviewed: Mar 18, 2021)	reviewed by expert panel	***
P21817	RYR1_HUMAN	c.10100A>G	p.Lys3367Arg	K3367R	Likely benign(Last reviewed: Apr 20, 2021)	reviewed by expert panel	***
P21817	RYR1_HUMAN	c.12310G>C	p.Gly4104Arg	G4104R	Likely benign(Last reviewed: Mar 18, 2021)	reviewed by expert panel	***
P21817	RYR1_HUMAN	c.14168G>A	p.Arg4723His	R4723H	Likely benign(Last reviewed: Mar 16, 2021)	reviewed by expert panel	***
O43511	S26A4_HUMAN	c.554G>C	p.Arg185Thr	R185T	Likely pathogenic(Last reviewed: Jun 24, 2020)	reviewed by expert panel	***
O43511	S26A4_HUMAN	c.706C>G	p.Leu236Val	L236V	Likely pathogenic(Last reviewed: Sep 22, 2020)	reviewed by expert panel	***
O43511	S26A4_HUMAN	c.845G>A	p.Cys282Tyr	C282Y	Likely pathogenic(Last reviewed: Feb 19, 2020)	reviewed by expert panel	***
O43511	S26A4_HUMAN	c.1708G>A	p.Val570Ile	V570I	Likely pathogenic(Last reviewed: Oct 29, 2019)	reviewed by expert panel	***
O43511	S26A4_HUMAN	c.1963A>G	p.Ile655Val	I655V	Likely pathogenic(Last reviewed: Sep 24, 2019)	reviewed by expert panel	***
O43511	S26A4_HUMAN	c.565G>T	p.Ala189Ser	A189S	Benign(Last reviewed: Sep 28, 2018)	reviewed by expert panel	***
O43511	S26A4_HUMAN	c.1069G>A	p.Ala357Thr	A357T	Benign(Last reviewed: Feb 25, 2019)	reviewed by expert panel	***
O43511	S26A4_HUMAN	c.200C>G	p.Thr67Ser	T67S	Likely benign(Last reviewed: Sep 22, 2020)	reviewed by expert panel	***
O75445	USH2A_HUMAN	c.11713C>T	p.Arg3905Cys	R3905C	Likely pathogenic(Last reviewed: Jun 24, 2020)	reviewed by expert panel	***
O75445	USH2A_HUMAN	c.6446C>A	p.Pro2149Gln	P2149Q	Likely pathogenic(Last reviewed: May 26, 2020)	reviewed by expert panel	***
O75445	USH2A_HUMAN	c.2081G>A	p.Cys694Tyr	C694Y	Likely pathogenic(Last reviewed: Jan 21, 2020)	reviewed by expert panel	***
O75445	USH2A_HUMAN	c.1859G>T	p.Cys620Phe	C620F	Likely pathogenic(Last reviewed: Feb 25, 2020)	reviewed by expert panel	***
O75445	USH2A_HUMAN	c.15562A>G	p.Ser5188Gly	S5188G	Benign(Last reviewed: Sep 17, 2018)	reviewed by expert panel	***
O75445	USH2A_HUMAN	c.15433G>A	p.Val5145Ile	V5145I	Benign(Last reviewed: Jan 14, 2019)	reviewed by expert panel	***
O75445	USH2A_HUMAN	c.7334C>T	p.Ser2445Phe	S2445F	Benign(Last reviewed: Mar 18, 2020)	reviewed by expert panel	***
O75445	USH2A_HUMAN	c.15494C>G	p.Ala5165Gly	A5165G	Likely benign(Last reviewed: Sep 28, 2018)	reviewed by expert panel	***
O75445	USH2A_HUMAN	c.14276G>A	p.Gly4759Glu	G4759E	Likely benign(Last reviewed: May 14, 2019)	reviewed by expert panel	***
O75445	USH2A_HUMAN	c.12505A>G	p.Thr4169Ala	T4169A	Likely benign(Last reviewed: Feb 25, 2019)	reviewed by expert panel	***
O75445	USH2A_HUMAN	c.8320G>A	p.Ala2774Thr	A2774T	Likely benign(Last reviewed: Apr 8, 2021)	reviewed by expert panel	***
O75445	USH2A_HUMAN	c.1966G>A	p.Asp656Asn	D656N	Likely benign(Last reviewed: May 25, 2020)	reviewed by expert panel	***
P36507	MP2K2_HUMAN	c.619G>A	p.Glu207Lys	E207K	Likely pathogenic(Last reviewed: May 9, 2017)	reviewed by expert panel	***
P36507	MP2K2_HUMAN	c.1162C>T	p.Arg388Trp	R388W	Benign(Last reviewed: May 9, 2017)	reviewed by expert panel	***
P36507	MP2K2_HUMAN	c.893C>T	p.Pro298Leu	P298L	Benign(Last reviewed: May 9, 2017)	reviewed by expert panel	***
P36507	MP2K2_HUMAN	c.844C>T	p.Pro282Ser	P282S	Benign(Last reviewed: May 9, 2017)	reviewed by expert panel	***
P36507	MP2K2_HUMAN	c.847G>T	p.Val283Leu	V283L	Likely benign(Last reviewed: May 9, 2017)	reviewed by expert panel	***
P36507	MP2K2_HUMAN	c.535C>T	p.Arg179Trp	R179W	Likely benign(Last reviewed: May 9, 2017)	reviewed by expert panel	***
P54278	PMS2_HUMAN	c.2444C>T	p.Ser815Leu	S815L	Likely pathogenic(Last reviewed: Oct 18, 2018)	reviewed by expert panel	***
P54278	PMS2_HUMAN	c.903G>T	p.Lys301Asn	K301N	Likely pathogenic(Last reviewed: Jun 21, 2019)	reviewed by expert panel	***
P54278	PMS2_HUMAN	c.2570G>C	p.Gly857Ala	G857A	Benign(Last reviewed: Sep 5, 2013)	reviewed by expert panel	***
P54278	PMS2_HUMAN	c.1532C>T	p.Thr511Met	T511M	Benign(Last reviewed: Sep 5, 2013)	reviewed by expert panel	***
P54278	PMS2_HUMAN	c.1711C>A	p.Leu571Ile	L571I	Likely benign(Last reviewed: Sep 5, 2013)	reviewed by expert panel	***
P54278	PMS2_HUMAN	c.1688G>T	p.Arg563Leu	R563L	Likely benign(Last reviewed: Sep 5, 2013)	reviewed by expert panel	***
P54278	PMS2_HUMAN	c.180C>G	p.Asp60Glu	D60E	Likely benign(Last reviewed: Sep 5, 2013)	reviewed by expert panel	***
P54278	PMS2_HUMAN	c.52A>G	p.Ile18Val	I18V	Likely benign(Last reviewed: Oct 10, 2014)	reviewed by expert panel	***
P08514	ITA2B_HUMAN	c.2864T>A	p.Leu955Gln	L955Q	Likely pathogenic(Last reviewed: Sep 6, 2020)	reviewed by expert panel	***
P08514	ITA2B_HUMAN	c.2468G>A	p.Gly823Glu	G823E	Likely pathogenic(Last reviewed: Sep 8, 2020)	reviewed by expert panel	***
P08514	ITA2B_HUMAN	c.2172G>A	p.Met724Ile	M724I	Likely pathogenic(Last reviewed: Sep 3, 2021)	reviewed by expert panel	***
P08514	ITA2B_HUMAN	c.2063C>T	p.Ala688Val	A688V	Likely pathogenic(Last reviewed: Jul 13, 2021)	reviewed by expert panel	***
P08514	ITA2B_HUMAN	c.2029G>A	p.Glu677Lys	E677K	Likely pathogenic(Last reviewed: Jun 15, 2021)	reviewed by expert panel	***
P08514	ITA2B_HUMAN	c.1878G>C	p.Gln626His	Q626H	Likely pathogenic(Last reviewed: Jun 15, 2020)	reviewed by expert panel	***
P08514	ITA2B_HUMAN	c.1201G>T	p.Gly401Cys	G401C	Likely pathogenic(Last reviewed: Oct 20, 2020)	reviewed by expert panel	***
P08514	ITA2B_HUMAN	c.962G>T	p.Gly321Val	G321V	Likely pathogenic(Last reviewed: Nov 6, 2020)	reviewed by expert panel	***
P08514	ITA2B_HUMAN	c.961G>T	p.Gly321Trp	G321W	Likely pathogenic(Last reviewed: Jan 7, 2021)	reviewed by expert panel	***
P08514	ITA2B_HUMAN	c.857T>A	p.Val286Asp	V286D	Likely pathogenic(Last reviewed: Oct 12, 2020)	reviewed by expert panel	***
P08514	ITA2B_HUMAN	c.2614C>A	p.Leu872Met	L872M	Benign(Last reviewed: Jun 4, 2020)	reviewed by expert panel	***
P08514	ITA2B_HUMAN	c.1627C>T	p.Arg543Trp	R543W	Benign(Last reviewed: Jun 4, 2020)	reviewed by expert panel	***
