# Supplementary material for: A Comprehensive Evaluation of the Performance of Prediction Algorithms on Clinically Relevant Missense Variants
Source: Int J Mol Sci. 2022 Jul 19;23(14):7946. doi: 10.3390/ijms23147946 (PMC9322961; doi:10.3390/ijms23147946)
Supplement: Supplementary file 1 [file ijms-23-07946-s001.zip › Supplementary Table S2.xlsx]

## Sheet: Gene_List
Genes
MLH1
PT53
BRAF1
CADH1
PTN11
MSH2
MYH7
MP2K1
MTOR
RAF1
BRCA1
MSH6
MECP2
BRCA2
SOS1
RYR1
S26A4
USH2A
MP2K2
PMS2
ITA2B
