# Supplementary material for: A Comprehensive Evaluation of the Performance of Prediction Algorithms on Clinically Relevant Missense Variants
Source: Int J Mol Sci. 2022 Jul 19;23(14):7946. doi: 10.3390/ijms23147946 (PMC9322961; doi:10.3390/ijms23147946)
Supplement: Supplementary file 1 [file ijms-23-07946-s001.zip › Supplementary Table S3.xlsx]

## Sheet: BRCA1_Dataset
Uniprot ID	Gene	Nucleotide Change	HGVS Format	Amino Acid Change	Clinical significance (Last reviewed)	ClinVar Review Status	Star Status
P38398	BRCA1	c.5516T>C	p.Leu1839Ser	L1839S	Pathogenic(Last reviewed: Jun 18, 2019)	reviewed by expert panel	***	* : Represents the star
P38398	BRCA1	c.5309G>T	p.Gly1770Val	G1770V	Pathogenic(Last reviewed: Jul 18, 2018)	reviewed by expert panel	***	status assigned to the
P38398	BRCA1	c.5297T>G	p.Ile1766Ser	I1766S	Pathogenic(Last reviewed: Aug 10, 2015)	reviewed by expert panel	***	variants in ClinVar.
P38398	BRCA1	c.5212G>A	p.Gly1738Arg	G1738R	Pathogenic(Last reviewed: Aug 10, 2015)	reviewed by expert panel	***
P38398	BRCA1	c.5207T>C	p.Val1736Ala	V1736A	Pathogenic(Last reviewed: Jun 25, 2019)	reviewed by expert panel	***
P38398	BRCA1	c.5143A>C	p.Ser1715Arg	S1715R	Pathogenic(Last reviewed: Aug 10, 2015)	reviewed by expert panel	***
P38398	BRCA1	c.5053A>G	p.Thr1685Ala	T1685A	Pathogenic(Last reviewed: Aug 10, 2015)	reviewed by expert panel	***
P38398	BRCA1	c.4675G>A	p.Glu1559Lys	E1559K	Pathogenic(Last reviewed: Jun 18, 2019)	reviewed by expert panel	***
P38398	BRCA1	c.4484G>C	p.Arg1495Thr	R1495T	Pathogenic(Last reviewed: Jun 18, 2019)	reviewed by expert panel	***
P38398	BRCA1	c.211A>G	p.Arg71Gly	R71G	Pathogenic(Last reviewed: Jun 18, 2019)	reviewed by expert panel	***
P38398	BRCA1	c.131G>T	p.Cys44Phe	C44F	Pathogenic(Last reviewed: Jun 18, 2019)	reviewed by expert panel	***
P38398	BRCA1	c.122A>G	p.His41Arg	H41R	Pathogenic(Last reviewed: Aug 10, 2015)	reviewed by expert panel	***
P38398	BRCA1	c.115T>C	p.Cys39Arg	C39R	Pathogenic(Last reviewed: Aug 10, 2015)	reviewed by expert panel	***
P38398	BRCA1	c.53T>C	p.Met18Thr	M18T	Pathogenic(Last reviewed: Jun 18, 2019)	reviewed by expert panel	***
P38398	BRCA1	c.3G>T	p.Met1Ile	M1I	Pathogenic(Last reviewed: Jun 18, 2019)	reviewed by expert panel	***
P38398	BRCA1	c.5558A>G	p.Tyr1853Cys	Y1853C	Pathogenic/Likely pathogenic(Last reviewed: May 6, 2020)	criteria provided, multiple submitters, no conflicts	**
P38398	BRCA1	c.5509T>G	p.Trp1837Gly	W1837G	Pathogenic/Likely pathogenic(Last reviewed: Jan 31, 2019)	criteria provided, multiple submitters, no conflicts	**
P38398	BRCA1	c.5497G>A	p.Val1833Met	V1833M	Pathogenic/Likely pathogenic(Last reviewed: Oct 30, 2020)	criteria provided, multiple submitters, no conflicts	**
P38398	BRCA1	c.5467G>A	p.Ala1823Thr	A1823T	Pathogenic(Last reviewed: May 20, 2019)	criteria provided, multiple submitters, no conflicts	**
P38398	BRCA1	c.5453A>G	p.Asp1818Gly	D1818G	Pathogenic/Likely pathogenic(Last reviewed: Jun 30, 2021)	criteria provided, multiple submitters, no conflicts	**
P38398	BRCA1	c.5434C>G	p.Pro1812Ala	P1812A	Pathogenic/Likely pathogenic(Last reviewed: Jul 16, 2021)	criteria provided, multiple submitters, no conflicts	**
P38398	BRCA1	c.5339T>C	p.Leu1780Pro	L1780P	Pathogenic/Likely pathogenic(Last reviewed: Sep 29, 2020)	criteria provided, multiple submitters, no conflicts	**
P38398	BRCA1	c.5216A>T	p.Asp1739Val	D1739V	Pathogenic/Likely pathogenic(Last reviewed: Mar 11, 2020)	criteria provided, multiple submitters, no conflicts	**
P38398	BRCA1	c.5213G>A	p.Gly1738Glu	G1738E	Pathogenic/Likely pathogenic(Last reviewed: Jul 21, 2021)	criteria provided, multiple submitters, no conflicts	**
P38398	BRCA1	c.5207T>G	p.Val1736Gly	V1736G	Pathogenic/Likely pathogenic(Last reviewed: Jul 20, 2021)	criteria provided, multiple submitters, no conflicts	**
P38398	BRCA1	c.5165C>T	p.Ser1722Phe	S1722F	Pathogenic/Likely pathogenic(Last reviewed: Dec 11, 2021)	criteria provided, multiple submitters, no conflicts	**
P38398	BRCA1	c.5154G>T	p.Trp1718Cys	W1718C	Pathogenic/Likely pathogenic(Last reviewed: Feb 27, 2021)	criteria provided, multiple submitters, no conflicts	**
P38398	BRCA1	c.5114T>C	p.Leu1705Pro	L1705P	Pathogenic/Likely pathogenic(Last reviewed: May 5, 2020)	criteria provided, multiple submitters, no conflicts	**
P38398	BRCA1	c.5072C>A	p.Thr1691Lys	T1691K	Pathogenic/Likely pathogenic(Last reviewed: May 7, 2021)	criteria provided, multiple submitters, no conflicts	**
P38398	BRCA1	c.5066T>G	p.Met1689Arg	M1689R	Pathogenic/Likely pathogenic(Last reviewed: Dec 1, 2020)	criteria provided, multiple submitters, no conflicts	**
P38398	BRCA1	c.5057A>G	p.His1686Arg	H1686R	Pathogenic/Likely pathogenic(Last reviewed: Nov 6, 2020)	criteria provided, multiple submitters, no conflicts	**
P38398	BRCA1	c.4964C>T	p.Ser1655Phe	S1655F	Pathogenic/Likely pathogenic(Last reviewed: Jan 21, 2021)	criteria provided, multiple submitters, no conflicts	**
P38398	BRCA1	c.4868C>G	p.Ala1623Gly	A1623G	Pathogenic/Likely pathogenic(Last reviewed: Apr 21, 2021)	criteria provided, multiple submitters, no conflicts	**
P38398	BRCA1	c.4675G>C	p.Glu1559Gln	E1559Q	Pathogenic/Likely pathogenic(Last reviewed: Mar 24, 2021)	criteria provided, multiple submitters, no conflicts	**
P38398	BRCA1	c.4484G>A	p.Arg1495Lys	R1495K	Pathogenic/Likely pathogenic(Last reviewed: May 5, 2021)	criteria provided, multiple submitters, no conflicts	**
P38398	BRCA1	c.212G>C	p.Arg71Thr	R71T	Pathogenic(Last reviewed: Jan 30, 2019)	criteria provided, multiple submitters, no conflicts	**
P38398	BRCA1	c.212G>T	p.Arg71Met	R71M	Pathogenic/Likely pathogenic(Last reviewed: Mar 9, 2020)	criteria provided, multiple submitters, no conflicts	**
P38398	BRCA1	c.192T>G	p.Cys64Trp	C64W	Pathogenic/Likely pathogenic(Last reviewed: May 28, 2019)	criteria provided, multiple submitters, no conflicts	**
P38398	BRCA1	c.190T>C	p.Cys64Arg	C64R	Pathogenic(Last reviewed: Nov 10, 2020)	criteria provided, multiple submitters, no conflicts	**
P38398	BRCA1	c.182G>A	p.Cys61Tyr	C61Y	Pathogenic/Likely pathogenic(Last reviewed: May 7, 2021)	criteria provided, multiple submitters, no conflicts	**
P38398	BRCA1	c.181T>C	p.Cys61Arg	C61R	Pathogenic/Likely pathogenic(Last reviewed: Feb 28, 2021)	criteria provided, multiple submitters, no conflicts	**
P38398	BRCA1	c.181T>A	p.Cys61Ser	C61S	Pathogenic(Last reviewed: Apr 2, 2020)	criteria provided, multiple submitters, no conflicts	**
P38398	BRCA1	c.121C>T	p.His41Tyr	H41Y	Pathogenic/Likely pathogenic(Last reviewed: Jun 3, 2021)	criteria provided, multiple submitters, no conflicts	**
P38398	BRCA1	c.117T>G	p.Cys39Trp	C39W	Pathogenic(Last reviewed: Jan 30, 2019)	criteria provided, multiple submitters, no conflicts	**
P38398	BRCA1	c.116G>T	p.Cys39Phe	C39F	Pathogenic/Likely pathogenic(Last reviewed: Feb 16, 2021)	criteria provided, multiple submitters, no conflicts	**
P38398	BRCA1	c.116G>A	p.Cys39Tyr	C39Y	Pathogenic(Last reviewed: Aug 24, 2021)	criteria provided, multiple submitters, no conflicts	**
P38398	BRCA1	c.115T>G	p.Cys39Gly	C39G	Pathogenic/Likely pathogenic(Last reviewed: Oct 17, 2016)	criteria provided, multiple submitters, no conflicts	**
P38398	BRCA1	c.115T>A	p.Cys39Ser	C39S	Pathogenic/Likely pathogenic(Last reviewed: Oct 8, 2020)	criteria provided, multiple submitters, no conflicts	**
P38398	BRCA1	c.110C>G	p.Thr37Arg	T37R	Pathogenic/Likely pathogenic(Last reviewed: Sep 22, 2019)	criteria provided, multiple submitters, no conflicts	**
P38398	BRCA1	c.70T>C	p.Cys24Arg	C24R	Pathogenic/Likely pathogenic(Last reviewed: Oct 29, 2020)	criteria provided, multiple submitters, no conflicts	**
P38398	BRCA1	c.2T>G	p.Met1Arg	M1R	Pathogenic(Last reviewed: Apr 29, 2021)	criteria provided, multiple submitters, no conflicts	**
P38398	BRCA1	c.5527G>C	p.Ala1843Pro	A1843P	Likely pathogenic(Last reviewed: Aug 13, 2018)	criteria provided, multiple submitters, no conflicts	**
P38398	BRCA1	c.5432A>G	p.Gln1811Arg	Q1811R	Likely pathogenic(Last reviewed: Sep 30, 2020)	criteria provided, multiple submitters, no conflicts	**
P38398	BRCA1	c.5216A>G	p.Asp1739Gly	D1739G	Likely pathogenic(Last reviewed: Apr 19, 2021)	criteria provided, multiple submitters, no conflicts	**
P38398	BRCA1	c.5164T>C	p.Ser1722Pro	S1722P	Likely pathogenic(Last reviewed: Jul 27, 2020)	criteria provided, multiple submitters, no conflicts	**
P38398	BRCA1	c.5141T>G	p.Val1714Gly	V1714G	Likely pathogenic(Last reviewed: Dec 21, 2018)	criteria provided, multiple submitters, no conflicts	**
P38398	BRCA1	c.5072C>T	p.Thr1691Ile	T1691I	Likely pathogenic(Last reviewed: Jan 29, 2021)	criteria provided, multiple submitters, no conflicts	**
P38398	BRCA1	c.287A>G	p.Asp96Gly	D96G	Likely pathogenic(Last reviewed: May 20, 2020)	criteria provided, multiple submitters, no conflicts	**
P38398	BRCA1	c.53T>A	p.Met18Lys	M18K	Likely pathogenic(Last reviewed: May 1, 2020)	criteria provided, multiple submitters, no conflicts	**
P38398	BRCA1	c.5576C>G	p.Pro1859Arg	P1859R	Benign(Last reviewed: Aug 10, 2015)	reviewed by expert panel	***
P38398	BRCA1	c.5572A>C	p.Ile1858Leu	I1858L	Benign(Last reviewed: Aug 10, 2015)	reviewed by expert panel	***
P38398	BRCA1	c.5531T>G	p.Leu1844Arg	L1844R	Benign(Last reviewed: Jun 18, 2019)	reviewed by expert panel	***
P38398	BRCA1	c.5198A>G	p.Asp1733Gly	D1733G	Benign(Last reviewed: Jun 18, 2019)	reviewed by expert panel	***
P38398	BRCA1	c.5158A>G	p.Thr1720Ala	T1720A	Benign(Last reviewed: Aug 10, 2015)	reviewed by expert panel	***
P38398	BRCA1	c.5044G>A	p.Glu1682Lys	E1682K	Benign(Last reviewed: Aug 10, 2015)	reviewed by expert panel	***
P38398	BRCA1	c.5024C>T	p.Thr1675Ile	T1675I	Benign(Last reviewed: Jun 18, 2019)	reviewed by expert panel	***
P38398	BRCA1	c.4991T>C	p.Leu1664Pro	L1664P	Benign(Last reviewed: Aug 10, 2015)	reviewed by expert panel	***
P38398	BRCA1	c.4985T>C	p.Phe1662Ser	F1662S	Benign(Last reviewed: Aug 10, 2015)	reviewed by expert panel	***
P38398	BRCA1	c.4955T>C	p.Met1652Thr	M1652T	Benign(Last reviewed: Aug 10, 2015)	reviewed by expert panel	***
P38398	BRCA1	c.4840C>T	p.Pro1614Ser	P1614S	Benign(Last reviewed: Aug 10, 2015)	reviewed by expert panel	***
P38398	BRCA1	c.4691T>C	p.Leu1564Pro	L1564P	Benign(Last reviewed: Aug 10, 2015)	reviewed by expert panel	***
P38398	BRCA1	c.4636G>T	p.Asp1546Tyr	D1546Y	Benign(Last reviewed: Aug 10, 2015)	reviewed by expert panel	***
P38398	BRCA1	c.4636G>A	p.Asp1546Asn	D1546N	Benign(Last reviewed: Aug 10, 2015)	reviewed by expert panel	***
P38398	BRCA1	c.4600G>A	p.Val1534Met	V1534M	Benign(Last reviewed: Aug 10, 2015)	reviewed by expert panel	***
P38398	BRCA1	c.4520G>C	p.Arg1507Thr	R1507T	Benign(Last reviewed: Jun 18, 2019)	reviewed by expert panel	***
P38398	BRCA1	c.4402A>C	p.Asn1468His	N1468H	Benign(Last reviewed: Aug 10, 2015)	reviewed by expert panel	***
P38398	BRCA1	c.4255G>C	p.Glu1419Gln	E1419Q	Benign(Last reviewed: Aug 10, 2015)	reviewed by expert panel	***
P38398	BRCA1	c.4204C>T	p.His1402Tyr	H1402Y	Benign(Last reviewed: Aug 10, 2015)	reviewed by expert panel	***
P38398	BRCA1	c.4132G>A	p.Val1378Ile	V1378I	Benign(Last reviewed: Jun 18, 2019)	reviewed by expert panel	***
P38398	BRCA1	c.4046C>T	p.Thr1349Met	T1349M	Benign(Last reviewed: Aug 10, 2015)	reviewed by expert panel	***
P38398	BRCA1	c.3823A>G	p.Ile1275Val	I1275V	Benign(Last reviewed: Jun 18, 2019)	reviewed by expert panel	***
P38398	BRCA1	c.3797G>C	p.Ser1266Thr	S1266T	Benign(Last reviewed: Aug 10, 2015)	reviewed by expert panel	***
P38398	BRCA1	c.3739G>A	p.Val1247Ile	V1247I	Benign(Last reviewed: Aug 10, 2015)	reviewed by expert panel	***
P38398	BRCA1	c.3724A>G	p.Thr1242Ala	T1242A	Benign(Last reviewed: Jun 18, 2019)	reviewed by expert panel	***
P38398	BRCA1	c.3713C>T	p.Pro1238Leu	P1238L	Benign(Last reviewed: Aug 10, 2015)	reviewed by expert panel	***
P38398	BRCA1	c.3640G>A	p.Glu1214Lys	E1214K	Benign(Last reviewed: Aug 10, 2015)	reviewed by expert panel	***
P38398	BRCA1	c.3541G>A	p.Val1181Ile	V1181I	Benign(Last reviewed: Jun 18, 2019)	reviewed by expert panel	***
P38398	BRCA1	c.3463G>C	p.Asp1155His	D1155H	Benign(Last reviewed: Aug 10, 2015)	reviewed by expert panel	***
P38398	BRCA1	c.3327A>C	p.Lys1109Asn	K1109N	Benign(Last reviewed: Aug 10, 2015)	reviewed by expert panel	***
P38398	BRCA1	c.3302G>A	p.Ser1101Asn	S1101N	Benign(Last reviewed: Aug 10, 2015)	reviewed by expert panel	***
P38398	BRCA1	c.3296C>T	p.Pro1099Leu	P1099L	Benign(Last reviewed: Aug 10, 2015)	reviewed by expert panel	***
P38398	BRCA1	c.3143G>T	p.Gly1048Val	G1048V	Benign(Last reviewed: Jun 18, 2019)	reviewed by expert panel	***
P38398	BRCA1	c.3130A>G	p.Ile1044Val	I1044V	Benign(Last reviewed: Aug 10, 2015)	reviewed by expert panel	***
P38398	BRCA1	c.3083G>A	p.Arg1028His	R1028H	Benign(Last reviewed: Aug 10, 2015)	reviewed by expert panel	***
P38398	BRCA1	c.3082C>T	p.Arg1028Cys	R1028C	Benign(Last reviewed: Jun 18, 2019)	reviewed by expert panel	***
P38398	BRCA1	c.2912A>G	p.His971Arg	H971R	Benign(Last reviewed: Jun 18, 2019)	reviewed by expert panel	***
P38398	BRCA1	c.2884G>A	p.Glu962Lys	E962K	Benign(Last reviewed: Jun 18, 2019)	reviewed by expert panel	***
P38398	BRCA1	c.2798G>C	p.Gly933Ala	G933A	Benign(Last reviewed: Jun 18, 2019)	reviewed by expert panel	***
P38398	BRCA1	c.2758G>A	p.Val920Ile	V920I	Benign(Last reviewed: Jun 18, 2019)	reviewed by expert panel	***
P38398	BRCA1	c.2669G>T	p.Gly890Val	G890V	Benign(Last reviewed: Aug 10, 2015)	reviewed by expert panel	***
P38398	BRCA1	c.2597G>A	p.Arg866His	R866H	Benign(Last reviewed: Jun 18, 2019)	reviewed by expert panel	***
P38398	BRCA1	c.2584A>G	p.Lys862Glu	K862E	Benign(Last reviewed: Aug 10, 2015)	reviewed by expert panel	***
P38398	BRCA1	c.2525A>G	p.Glu842Gly	E842G	Benign(Last reviewed: Aug 10, 2015)	reviewed by expert panel	***
P38398	BRCA1	c.2428A>T	p.Asn810Tyr	N810Y	Benign(Last reviewed: Aug 10, 2015)	reviewed by expert panel	***
P38398	BRCA1	c.2412G>C	p.Gln804His	Q804H	Benign(Last reviewed: Aug 10, 2015)	reviewed by expert panel	***
P38398	BRCA1	c.2351C>T	p.Ser784Leu	S784L	Benign(Last reviewed: Jun 18, 2019)	reviewed by expert panel	***
P38398	BRCA1	c.2286A>T	p.Arg762Ser	R762S	Benign(Last reviewed: Jun 18, 2019)	reviewed by expert panel	***
P38398	BRCA1	c.2180C>T	p.Pro727Leu	P727L	Benign(Last reviewed: Jun 18, 2019)	reviewed by expert panel	***
P38398	BRCA1	c.2083G>T	p.Asp695Tyr	D695Y	Benign(Last reviewed: Jun 18, 2019)	reviewed by expert panel	***
P38398	BRCA1	c.2002C>T	p.Leu668Phe	L668F	Benign(Last reviewed: Aug 10, 2015)	reviewed by expert panel	***
P38398	BRCA1	c.1927A>G	p.Ser643Gly	S643G	Benign(Last reviewed: Jun 18, 2019)	reviewed by expert panel	***
P38398	BRCA1	c.1924G>C	p.Asp642His	D642H	Benign(Last reviewed: Aug 10, 2015)	reviewed by expert panel	***
P38398	BRCA1	c.1834A>G	p.Arg612Gly	R612G	Benign(Last reviewed: Jun 18, 2019)	reviewed by expert panel	***
P38398	BRCA1	c.1789G>A	p.Glu597Lys	E597K	Benign(Last reviewed: Aug 10, 2015)	reviewed by expert panel	***
P38398	BRCA1	c.1703C>T	p.Pro568Leu	P568L	Benign(Last reviewed: Jun 18, 2019)	reviewed by expert panel	***
P38398	BRCA1	c.1534C>T	p.Leu512Phe	L512F	Benign(Last reviewed: Jun 18, 2019)	reviewed by expert panel	***
P38398	BRCA1	c.1511G>A	p.Arg504His	R504H	Benign(Last reviewed: Aug 10, 2015)	reviewed by expert panel	***
P38398	BRCA1	c.1418A>T	p.Asn473Ile	N473I	Benign(Last reviewed: Jun 18, 2019)	reviewed by expert panel	***
P38398	BRCA1	c.1159T>A	p.Ser387Thr	S387T	Benign(Last reviewed: Jun 18, 2019)	reviewed by expert panel	***
P38398	BRCA1	c.1105G>A	p.Asp369Asn	D369N	Benign(Last reviewed: Aug 10, 2015)	reviewed by expert panel	***
P38398	BRCA1	c.1001C>T	p.Pro334Leu	P334L	Benign(Last reviewed: Aug 10, 2015)	reviewed by expert panel	***
P38398	BRCA1	c.997A>G	p.Thr333Ala	T333A	Benign(Last reviewed: Jun 18, 2019)	reviewed by expert panel	***
P38398	BRCA1	c.946A>G	p.Ser316Gly	S316G	Benign(Last reviewed: Jun 18, 2019)	reviewed by expert panel	***
P38398	BRCA1	c.839C>G	p.Ala280Gly	A280G	Benign(Last reviewed: Aug 10, 2015)	reviewed by expert panel	***
P38398	BRCA1	c.827C>G	p.Thr276Arg	T276R	Benign(Last reviewed: Jun 18, 2019)	reviewed by expert panel	***
P38398	BRCA1	c.641A>G	p.Asp214Gly	D214G	Benign(Last reviewed: Jun 29, 2017)	reviewed by expert panel	***
P38398	BRCA1	c.571G>A	p.Val191Ile	V191I	Benign(Last reviewed: Aug 10, 2015)	reviewed by expert panel	***
P38398	BRCA1	c.557C>A	p.Ser186Tyr	S186Y	Benign(Last reviewed: Aug 10, 2015)	reviewed by expert panel	***
P38398	BRCA1	c.536A>G	p.Tyr179Cys	Y179C	Benign(Last reviewed: Aug 10, 2015)	reviewed by expert panel	***
P38398	BRCA1	c.508C>T	p.Arg170Trp	R170W	Benign(Last reviewed: Jun 18, 2019)	reviewed by expert panel	***
P38398	BRCA1	c.463C>G	p.Gln155Glu	Q155E	Benign(Last reviewed: Aug 10, 2015)	reviewed by expert panel	***
P38398	BRCA1	c.427G>A	p.Glu143Lys	E143K	Benign(Last reviewed: Aug 10, 2015)	reviewed by expert panel	***
P38398	BRCA1	c.425C>A	p.Pro142His	P142H	Benign(Last reviewed: Aug 10, 2015)	reviewed by expert panel	***
P38398	BRCA1	c.397C>T	p.Arg133Cys	R133C	Benign(Last reviewed: Jun 18, 2019)	reviewed by expert panel	***
P38398	BRCA1	c.370A>G	p.Ile124Val	I124V	Benign(Last reviewed: Aug 10, 2015)	reviewed by expert panel	***
P38398	BRCA1	c.305C>G	p.Ala102Gly	A102G	Benign(Last reviewed: Jun 18, 2019)	reviewed by expert panel	***
P38398	BRCA1	c.199G>T	p.Asp67Tyr	D67Y	Benign(Last reviewed: Aug 10, 2015)	reviewed by expert panel	***
P38398	BRCA1	c.133A>C	p.Lys45Gln	K45Q	Benign(Last reviewed: Aug 10, 2015)	reviewed by expert panel	***
P38398	BRCA1	c.5456A>G	p.Asn1819Ser	N1819S	Benign/Likely benign(Last reviewed: Apr 30, 2021)	criteria provided, multiple submitters, no conflicts	**
P38398	BRCA1	c.5402G>A	p.Gly1801Asp	G1801D	Benign/Likely benign(Last reviewed: Jan 30, 2021)	criteria provided, multiple submitters, no conflicts	**
P38398	BRCA1	c.4837A>T	p.Ser1613Cys	S1613C	Benign/Likely benign(Last reviewed: Dec 7, 2021)	criteria provided, multiple submitters, no conflicts	**
P38398	BRCA1	c.4729T>C	p.Ser1577Pro	S1577P	Benign/Likely benign(Last reviewed: Feb 23, 2021)	criteria provided, multiple submitters, no conflicts	**
P38398	BRCA1	c.4682C>T	p.Thr1561Ile	T1561I	Benign/Likely benign(Last reviewed: Feb 26, 2021)	criteria provided, multiple submitters, no conflicts	**
P38398	BRCA1	c.4036G>A	p.Glu1346Lys	E1346K	Benign/Likely benign(Last reviewed: Oct 6, 2021)	criteria provided, multiple submitters, no conflicts	**
P38398	BRCA1	c.1427A>G	p.His476Arg	H476R	Benign/Likely benign(Last reviewed: May 5, 2021)	criteria provided, multiple submitters, no conflicts	**
P38398	BRCA1	c.1233T>G	p.Asp411Glu	D411E	Benign/Likely benign(Last reviewed: Nov 13, 2021)	criteria provided, multiple submitters, no conflicts	**
P38398	BRCA1	c.5566C>T	p.Pro1856Ser	P1856S	Likely benign(Last reviewed: Mar 22, 2021)	criteria provided, multiple submitters, no conflicts	**
P38398	BRCA1	c.4750G>T	p.Ala1584Ser	A1584S	Likely benign(Last reviewed: Aug 10, 2020)	criteria provided, multiple submitters, no conflicts	**
P38398	BRCA1	c.4544G>A	p.Gly1515Glu	G1515E	Likely benign(Last reviewed: Jun 26, 2020)	criteria provided, multiple submitters, no conflicts	**
P38398	BRCA1	c.739A>G	p.Asn247Asp	N247D	Likely benign(Last reviewed: Jan 3, 2018)	criteria provided, multiple submitters, no conflicts	**
P38398	BRCA1	c.267C>G	p.Ile89Met	I89M	Likely benign(Last reviewed: Nov 17, 2020)	criteria provided, multiple submitters, no conflicts	**
