# Supplementary material for: A Comprehensive Evaluation of the Performance of Prediction Algorithms on Clinically Relevant Missense Variants
Source: Int J Mol Sci. 2022 Jul 19;23(14):7946. doi: 10.3390/ijms23147946 (PMC9322961; doi:10.3390/ijms23147946)
Supplement: Supplementary file 1 [file ijms-23-07946-s001.zip › Supplementary Table S4.xlsx]

## Sheet: BRCA2_Dataset
Uniprot ID	Gene	Nucleotide Change	HGVS Format	Amino Acid Change	Clinical Significance (Last reviewed)	ClinVar Review Status	Star Status
P51587	BRCA2	c.3G>A	p.Met1Ile	M1I	Pathogenic(Last reviewed: Jun 18, 2019)	reviewed by expert panel	***	* : Represents the star
P51587	BRCA2	c.7879A>T	p.Ile2627Phe	I2627F	Pathogenic(Last reviewed: Aug 10, 2015)	reviewed by expert panel	***	status assigned to the
P51587	BRCA2	c.7975A>G	p.Arg2659Gly	R2659G	Pathogenic(Last reviewed: Jun 18, 2019)	reviewed by expert panel	***	variants in ClinVar.
P51587	BRCA2	c.7976G>C	p.Arg2659Thr	R2659T	Pathogenic(Last reviewed: Aug 10, 2015)	reviewed by expert panel	***
P51587	BRCA2	c.7988A>T	p.Glu2663Val	E2663V	Pathogenic(Last reviewed: Aug 10, 2015)	reviewed by expert panel	***
P51587	BRCA2	c.8023A>G	p.Ile2675Val	I2675V	Pathogenic(Last reviewed: Jun 18, 2019)	reviewed by expert panel	***
P51587	BRCA2	c.8168A>G	p.Asp2723Gly	D2723G	Pathogenic(Last reviewed: Aug 10, 2015)	reviewed by expert panel	***
P51587	BRCA2	c.8243G>A	p.Gly2748Asp	G2748D	Pathogenic(Last reviewed: Aug 10, 2015)	reviewed by expert panel	***
P51587	BRCA2	c.9154C>T	p.Arg3052Trp	R3052W	Pathogenic(Last reviewed: Aug 10, 2015)	reviewed by expert panel	***
P51587	BRCA2	c.2T>G	p.Met1Arg	M1R	Pathogenic(Last reviewed: Jul 13, 2020)	criteria provided, multiple submitters, no conflicts	**
P51587	BRCA2	c.2T>C	p.Met1Thr	M1T	Pathogenic/Likely pathogenic(Last reviewed: Jul 14, 2019)	criteria provided, multiple submitters, no conflicts	**
P51587	BRCA2	c.67G>T	p.Asp23Tyr	D23Y	Pathogenic/Likely pathogenic(Last reviewed: Jun 17, 2021)	criteria provided, multiple submitters, no conflicts	**
P51587	BRCA2	c.475G>A	p.Val159Met	V159M	Pathogenic/Likely pathogenic(Last reviewed: Jul 6, 2021)	criteria provided, multiple submitters, no conflicts	**
P51587	BRCA2	c.631G>A	p.Val211Ile	V211I	Pathogenic/Likely pathogenic(Last reviewed: May 24, 2021)	criteria provided, multiple submitters, no conflicts	**
P51587	BRCA2	c.631G>C	p.Val211Leu	V211L	Pathogenic/Likely pathogenic(Last reviewed: Feb 28, 2021)	criteria provided, multiple submitters, no conflicts	**
P51587	BRCA2	c.7007G>T	p.Arg2336Leu	R2336L	Pathogenic/Likely pathogenic(Last reviewed: Apr 6, 2021)	criteria provided, multiple submitters, no conflicts	**
P51587	BRCA2	c.7007G>C	p.Arg2336Pro	R2336P	Pathogenic(Last reviewed: Jun 15, 2021)	criteria provided, multiple submitters, no conflicts	**
P51587	BRCA2	c.7868A>G	p.His2623Arg	H2623R	Pathogenic/Likely pathogenic(Last reviewed: Mar 8, 2021)	criteria provided, multiple submitters, no conflicts	**
P51587	BRCA2	c.7940T>C	p.Leu2647Pro	L2647P	Pathogenic/Likely pathogenic(Last reviewed: Aug 26, 2020)	criteria provided, multiple submitters, no conflicts	**
P51587	BRCA2	c.7958T>C	p.Leu2653Pro	L2653P	Pathogenic/Likely pathogenic(Last reviewed: Feb 3, 2022)	criteria provided, multiple submitters, no conflicts	**
P51587	BRCA2	c.7976G>A	p.Arg2659Lys	R2659K	Pathogenic(Last reviewed: Nov 3, 2021)	criteria provided, multiple submitters, no conflicts	**
P51587	BRCA2	c.7978T>G	p.Tyr2660Asp	Y2660D	Pathogenic/Likely pathogenic(Last reviewed: Mar 19, 2020)	criteria provided, multiple submitters, no conflicts	**
P51587	BRCA2	c.8009C>T	p.Ser2670Leu	S2670L	Pathogenic/Likely pathogenic(Last reviewed: Nov 3, 2021)	criteria provided, multiple submitters, no conflicts	**
P51587	BRCA2	c.8063T>C	p.Leu2688Pro	L2688P	Pathogenic/Likely pathogenic(Last reviewed: Apr 15, 2021)	criteria provided, multiple submitters, no conflicts	**
P51587	BRCA2	c.8168A>T	p.Asp2723Val	D2723V	Pathogenic/Likely pathogenic(Last reviewed: Feb 12, 2020)	criteria provided, multiple submitters, no conflicts	**
P51587	BRCA2	c.8177A>G	p.Tyr2726Cys	Y2726C	Pathogenic/Likely pathogenic(Last reviewed: Aug 10, 2021)	criteria provided, multiple submitters, no conflicts	**
P51587	BRCA2	c.9004G>A	p.Glu3002Lys	E3002K	Pathogenic/Likely pathogenic(Last reviewed: Sep 15, 2021)	criteria provided, multiple submitters, no conflicts	**
P51587	BRCA2	c.7826G>A	p.Gly2609Asp	G2609D	Likely pathogenic(Last reviewed: Jun 8, 2020)	criteria provided, multiple submitters, no conflicts	**
P51587	BRCA2	c.8363G>C	p.Trp2788Ser	W2788S	Likely pathogenic(Last reviewed: Jan 22, 2020)	criteria provided, multiple submitters, no conflicts	**
P51587	BRCA2	c.53G>A	p.Arg18His	R18H	Benign(Last reviewed: Aug 10, 2015)	reviewed by expert panel	***
P51587	BRCA2	c.167A>C	p.Asn56Thr	N56T	Benign(Last reviewed: Aug 10, 2015)	reviewed by expert panel	***
P51587	BRCA2	c.440A>G	p.Gln147Arg	Q147R	Benign(Last reviewed: Jun 18, 2019)	reviewed by expert panel	***
P51587	BRCA2	c.502C>A	p.Pro168Thr	P168T	Benign(Last reviewed: Aug 10, 2015)	reviewed by expert panel	***
P51587	BRCA2	c.1040A>G	p.Gln347Arg	Q347R	Benign(Last reviewed: Jun 18, 2019)	reviewed by expert panel	***
P51587	BRCA2	c.1123C>T	p.Pro375Ser	P375S	Benign(Last reviewed: Aug 10, 2015)	reviewed by expert panel	***
P51587	BRCA2	c.1151C>T	p.Ser384Phe	S384F	Benign(Last reviewed: Aug 10, 2015)	reviewed by expert panel	***
P51587	BRCA2	c.1166C>A	p.Pro389Gln	P389Q	Benign(Last reviewed: Jun 18, 2019)	reviewed by expert panel	***
P51587	BRCA2	c.1181A>C	p.Glu394Ala	E394A	Benign(Last reviewed: Jun 18, 2019)	reviewed by expert panel	***
P51587	BRCA2	c.1354C>A	p.Leu452Ile	L452I	Benign(Last reviewed: Aug 10, 2015)	reviewed by expert panel	***
P51587	BRCA2	c.1786G>C	p.Asp596His	D596H	Benign(Last reviewed: Jun 18, 2019)	reviewed by expert panel	***
P51587	BRCA2	c.1798T>C	p.Tyr600His	Y600H	Benign(Last reviewed: Jun 18, 2019)	reviewed by expert panel	***
P51587	BRCA2	c.1804G>A	p.Gly602Arg	G602R	Benign(Last reviewed: Aug 10, 2015)	reviewed by expert panel	***
P51587	BRCA2	c.1810A>G	p.Lys604Glu	K604E	Benign(Last reviewed: Jun 18, 2019)	reviewed by expert panel	***
P51587	BRCA2	c.1865C>T	p.Ala622Val	A622V	Benign(Last reviewed: Jun 18, 2019)	reviewed by expert panel	***
P51587	BRCA2	c.1964C>G	p.Pro655Arg	P655R	Benign(Last reviewed: Aug 10, 2015)	reviewed by expert panel	***
P51587	BRCA2	c.2416G>C	p.Asp806His	D806H	Benign(Last reviewed: Aug 10, 2015)	reviewed by expert panel	***
P51587	BRCA2	c.2680G>A	p.Val894Ile	V894I	Benign(Last reviewed: Aug 10, 2015)	reviewed by expert panel	***
P51587	BRCA2	c.2698A>G	p.Asn900Asp	N900D	Benign(Last reviewed: Jun 18, 2019)	reviewed by expert panel	***
P51587	BRCA2	c.2755G>A	p.Glu919Lys	E919K	Benign(Last reviewed: Jun 18, 2019)	reviewed by expert panel	***
P51587	BRCA2	c.2803G>C	p.Asp935His	D935H	Benign(Last reviewed: Jun 18, 2019)	reviewed by expert panel	***
P51587	BRCA2	c.2987T>G	p.Leu996Arg	L996R	Benign(Last reviewed: Jun 18, 2019)	reviewed by expert panel	***
P51587	BRCA2	c.3055C>G	p.Leu1019Val	L1019V	Benign(Last reviewed: Aug 10, 2015)	reviewed by expert panel	***
P51587	BRCA2	c.3304A>T	p.Asn1102Tyr	N1102Y	Benign(Last reviewed: Aug 10, 2015)	reviewed by expert panel	***
P51587	BRCA2	c.3568C>T	p.Arg1190Trp	R1190W	Benign(Last reviewed: Aug 10, 2015)	reviewed by expert panel	***
P51587	BRCA2	c.3575T>G	p.Phe1192Cys	F1192C	Benign(Last reviewed: Jun 18, 2019)	reviewed by expert panel	***
P51587	BRCA2	c.3581G>A	p.Gly1194Asp	G1194D	Benign(Last reviewed: Aug 10, 2015)	reviewed by expert panel	***
P51587	BRCA2	c.3682A>G	p.Asn1228Asp	N1228D	Benign(Last reviewed: Aug 10, 2015)	reviewed by expert panel	***
P51587	BRCA2	c.3793T>A	p.Cys1265Ser	C1265S	Benign(Last reviewed: Aug 10, 2015)	reviewed by expert panel	***
P51587	BRCA2	c.3839A>T	p.Asp1280Val	D1280V	Benign(Last reviewed: Aug 10, 2015)	reviewed by expert panel	***
P51587	BRCA2	c.3916G>A	p.Val1306Ile	V1306I	Benign(Last reviewed: Aug 10, 2015)	reviewed by expert panel	***
P51587	BRCA2	c.4046T>C	p.Ile1349Thr	I1349T	Benign(Last reviewed: Aug 10, 2015)	reviewed by expert panel	***
P51587	BRCA2	c.4061C>T	p.Thr1354Met	T1354M	Benign(Last reviewed: Aug 10, 2015)	reviewed by expert panel	***
P51587	BRCA2	c.4090A>C	p.Ile1364Leu	I1364L	Benign(Last reviewed: Jan 12, 2015)	reviewed by expert panel	***
P51587	BRCA2	c.4094G>A	p.Cys1365Tyr	C1365Y	Benign(Last reviewed: Aug 10, 2015)	reviewed by expert panel	***
P51587	BRCA2	c.4187A>G	p.Gln1396Arg	Q1396R	Benign(Last reviewed: Aug 10, 2015)	reviewed by expert panel	***
P51587	BRCA2	c.4271C>G	p.Ser1424Cys	S1424C	Benign(Last reviewed: Jun 18, 2019)	reviewed by expert panel	***
P51587	BRCA2	c.4609G>A	p.Glu1537Lys	E1537K	Benign(Last reviewed: Aug 10, 2015)	reviewed by expert panel	***
P51587	BRCA2	c.5198C>T	p.Ser1733Phe	S1733F	Benign(Last reviewed: Aug 10, 2015)	reviewed by expert panel	***
P51587	BRCA2	c.5455C>T	p.Pro1819Ser	P1819S	Benign(Last reviewed: Aug 10, 2015)	reviewed by expert panel	***
P51587	BRCA2	c.5552T>G	p.Ile1851Ser	I1851S	Benign(Last reviewed: Jun 18, 2019)	reviewed by expert panel	***
P51587	BRCA2	c.5634C>G	p.Asn1878Lys	N1878K	Benign(Last reviewed: Jun 18, 2019)	reviewed by expert panel	***
P51587	BRCA2	c.5710C>G	p.Leu1904Val	L1904V	Benign(Last reviewed: Aug 10, 2015)	reviewed by expert panel	***
P51587	BRCA2	c.5752C>T	p.His1918Tyr	H1918Y	Benign(Last reviewed: Aug 10, 2015)	reviewed by expert panel	***
P51587	BRCA2	c.5753A>G	p.His1918Arg	H1918R	Benign(Last reviewed: Jun 18, 2019)	reviewed by expert panel	***
P51587	BRCA2	c.5768A>C	p.Asp1923Ala	D1923A	Benign(Last reviewed: Jun 18, 2019)	reviewed by expert panel	***
P51587	BRCA2	c.6143A>T	p.Asn2048Ile	N2048I	Benign(Last reviewed: Aug 10, 2015)	reviewed by expert panel	***
P51587	BRCA2	c.6290C>T	p.Thr2097Met	T2097M	Benign(Last reviewed: Jun 18, 2019)	reviewed by expert panel	***
P51587	BRCA2	c.6323G>A	p.Arg2108His	R2108H	Benign(Last reviewed: Aug 10, 2015)	reviewed by expert panel	***
P51587	BRCA2	c.6338A>G	p.Asn2113Ser	N2113S	Benign(Last reviewed: Aug 10, 2015)	reviewed by expert panel	***
P51587	BRCA2	c.6455C>A	p.Ser2152Tyr	S2152Y	Benign(Last reviewed: Jun 18, 2019)	reviewed by expert panel	***
P51587	BRCA2	c.6748A>G	p.Thr2250Ala	T2250A	Benign(Last reviewed: Aug 10, 2015)	reviewed by expert panel	***
P51587	BRCA2	c.6853A>G	p.Ile2285Val	I2285V	Benign(Last reviewed: Aug 10, 2015)	reviewed by expert panel	***
P51587	BRCA2	c.6935A>T	p.Asp2312Val	D2312V	Benign(Last reviewed: Jun 18, 2019)	reviewed by expert panel	***
P51587	BRCA2	c.6953G>A	p.Arg2318Gln	R2318Q	Benign(Last reviewed: Jun 18, 2019)	reviewed by expert panel	***
P51587	BRCA2	c.7017G>C	p.Lys2339Asn	K2339N	Benign(Last reviewed: Jan 12, 2015)	reviewed by expert panel	***
P51587	BRCA2	c.7150C>A	p.Gln2384Lys	Q2384K	Benign(Last reviewed: Aug 10, 2015)	reviewed by expert panel	***
P51587	BRCA2	c.7188G>T	p.Leu2396Phe	L2396F	Benign(Last reviewed: Jun 18, 2019)	reviewed by expert panel	***
P51587	BRCA2	c.7232A>C	p.Lys2411Thr	K2411T	Benign(Last reviewed: Jun 18, 2019)	reviewed by expert panel	***
P51587	BRCA2	c.7307A>T	p.Asn2436Ile	N2436I	Benign(Last reviewed: Aug 10, 2015)	reviewed by expert panel	***
P51587	BRCA2	c.7415A>C	p.Lys2472Thr	K2472T	Benign(Last reviewed: Aug 10, 2015)	reviewed by expert panel	***
P51587	BRCA2	c.7534C>T	p.Leu2512Phe	L2512F	Benign(Last reviewed: Jun 18, 2019)	reviewed by expert panel	***
P51587	BRCA2	c.7994A>G	p.Asp2665Gly	D2665G	Benign(Last reviewed: Jun 18, 2019)	reviewed by expert panel	***
P51587	BRCA2	c.8149G>T	p.Ala2717Ser	A2717S	Benign(Last reviewed: Aug 10, 2015)	reviewed by expert panel	***
P51587	BRCA2	c.8308G>A	p.Ala2770Thr	A2770T	Benign(Last reviewed: Jun 18, 2019)	reviewed by expert panel	***
P51587	BRCA2	c.8525G>A	p.Arg2842His	R2842H	Benign(Last reviewed: Aug 10, 2015)	reviewed by expert panel	***
P51587	BRCA2	c.8662C>T	p.Arg2888Cys	R2888C	Benign(Last reviewed: Aug 10, 2015)	reviewed by expert panel	***
P51587	BRCA2	c.8734G>A	p.Ala2912Thr	A2912T	Benign(Last reviewed: Jun 18, 2019)	reviewed by expert panel	***
P51587	BRCA2	c.8764A>G	p.Ser2922Gly	S2922G	Benign(Last reviewed: Jun 18, 2019)	reviewed by expert panel	***
P51587	BRCA2	c.8917C>T	p.Arg2973Cys	R2973C	Benign(Last reviewed: Aug 10, 2015)	reviewed by expert panel	***
P51587	BRCA2	c.9043A>G	p.Lys3015Glu	K3015E	Benign(Last reviewed: Jun 18, 2019)	reviewed by expert panel	***
P51587	BRCA2	c.9175A>G	p.Lys3059Glu	K3059E	Benign(Last reviewed: Jun 18, 2019)	reviewed by expert panel	***
P51587	BRCA2	c.9235G>A	p.Val3079Ile	V3079I	Benign(Last reviewed: Aug 10, 2015)	reviewed by expert panel	***
P51587	BRCA2	c.9509A>G	p.Asp3170Gly	D3170G	Benign(Last reviewed: Aug 10, 2015)	reviewed by expert panel	***
P51587	BRCA2	c.9592T>C	p.Cys3198Arg	C3198R	Benign(Last reviewed: Aug 10, 2015)	reviewed by expert panel	***
P51587	BRCA2	c.9875C>T	p.Pro3292Leu	P3292L	Benign(Last reviewed: Jun 18, 2019)	reviewed by expert panel	***
P51587	BRCA2	c.10045A>G	p.Thr3349Ala	T3349A	Benign(Last reviewed: Aug 10, 2015)	reviewed by expert panel	***
P51587	BRCA2	c.1124C>T	p.Pro375Leu	P375L	Benign/Likely benign(Last reviewed: Nov 29, 2021)	criteria provided, multiple submitters, no conflicts	**
P51587	BRCA2	c.1141G>A	p.Asp381Asn	D381N	Benign/Likely benign(Last reviewed: Apr 24, 2021)	criteria provided, multiple submitters, no conflicts	**
P51587	BRCA2	c.2138A>T	p.Gln713Leu	Q713L	Benign/Likely benign(Last reviewed: May 24, 2021)	criteria provided, multiple submitters, no conflicts	**
P51587	BRCA2	c.2716A>G	p.Thr906Ala	T906A	Benign/Likely benign(Last reviewed: May 27, 2021)	criteria provided, multiple submitters, no conflicts	**
P51587	BRCA2	c.2926T>A	p.Ser976Thr	S976T	Benign/Likely benign(Last reviewed: Dec 31, 2019)	criteria provided, multiple submitters, no conflicts	**
P51587	BRCA2	c.3445A>G	p.Met1149Val	M1149V	Benign/Likely benign(Last reviewed: Jan 28, 2021)	criteria provided, multiple submitters, no conflicts	**
P51587	BRCA2	c.4670C>G	p.Thr1557Ser	T1557S	Benign/Likely benign(Last reviewed: Dec 17, 2020)	criteria provided, multiple submitters, no conflicts	**
P51587	BRCA2	c.5095G>A	p.Asp1699Asn	D1699N	Benign/Likely benign(Last reviewed: Dec 4, 2020)	criteria provided, multiple submitters, no conflicts	**
P51587	BRCA2	c.5170A>G	p.Ile1724Val	I1724V	Benign/Likely benign(Last reviewed: Sep 10, 2021)	criteria provided, multiple submitters, no conflicts	**
P51587	BRCA2	c.5879G>A	p.Cys1960Tyr	C1960Y	Benign/Likely benign(Last reviewed: Dec 3, 2020)	criteria provided, multiple submitters, no conflicts	**
P51587	BRCA2	c.6362A>G	p.Glu2121Gly	E2121G	Benign/Likely benign(Last reviewed: Oct 4, 2020)	criteria provided, multiple submitters, no conflicts	**
P51587	BRCA2	c.7052C>G	p.Ala2351Gly	A2351G	Benign/Likely benign(Last reviewed: Apr 19, 2021)	criteria provided, multiple submitters, no conflicts	**
P51587	BRCA2	c.8027T>C	p.Met2676Thr	M2676T	Benign/Likely benign(Last reviewed: Jun 13, 2021)	criteria provided, multiple submitters, no conflicts	**
P51587	BRCA2	c.8972G>A	p.Arg2991His	R2991H	Benign/Likely benign(Last reviewed: Oct 21, 2021)	criteria provided, multiple submitters, no conflicts	**
P51587	BRCA2	c.9634G>C	p.Gly3212Arg	G3212R	Benign/Likely benign(Last reviewed: May 24, 2021)	criteria provided, multiple submitters, no conflicts	**
P51587	BRCA2	c.10111A>G	p.Thr3371Ala	T3371A	Benign/Likely benign(Last reviewed: Oct 15, 2021)	criteria provided, multiple submitters, no conflicts	**
P51587	BRCA2	c.10153C>T	p.Arg3385Cys	R3385C	Benign/Likely benign(Last reviewed: Oct 9, 2020)	criteria provided, multiple submitters, no conflicts	**
P51587	BRCA2	c.1022G>T	p.Cys341Phe	C341F	Likely benign(Last reviewed: Nov 24, 2020)	criteria provided, multiple submitters, no conflicts	**
P51587	BRCA2	c.1544C>T	p.Thr515Ile	T515I	Likely benign(Last reviewed: Jan 14, 2016)	criteria provided, multiple submitters, no conflicts	**
P51587	BRCA2	c.2572A>G	p.Arg858Gly	R858G	Likely benign(Last reviewed: Jul 10, 2020)	criteria provided, multiple submitters, no conflicts	**
P51587	BRCA2	c.3251G>A	p.Ser1084Asn	S1084N	Likely benign(Last reviewed: Feb 4, 2020)	criteria provided, multiple submitters, no conflicts	**
P51587	BRCA2	c.3715A>G	p.Lys1239Glu	K1239E	Likely benign(Last reviewed: Jun 15, 2021)	criteria provided, multiple submitters, no conflicts	**
P51587	BRCA2	c.4483G>A	p.Val1495Ile	V1495I	Likely benign(Last reviewed: Aug 27, 2020)	criteria provided, multiple submitters, no conflicts	**
P51587	BRCA2	c.5508T>G	p.Asn1836Lys	N1836K	Likely benign(Last reviewed: Nov 6, 2020)	criteria provided, multiple submitters, no conflicts	**
P51587	BRCA2	c.5830A>G	p.Lys1944Glu	K1944E	Likely benign(Last reviewed: Dec 27, 2019)	criteria provided, multiple submitters, no conflicts	**
P51587	BRCA2	c.6757C>G	p.Leu2253Val	L2253V	Likely benign(Last reviewed: Jul 28, 2017)	criteria provided, multiple submitters, no conflicts	**
P51587	BRCA2	c.8014A>G	p.Ile2672Val	I2672V	Likely benign(Last reviewed: Dec 11, 2020)	criteria provided, multiple submitters, no conflicts	**
P51587	BRCA2	c.8723T>G	p.Val2908Gly	V2908G	Likely benign(Last reviewed: Oct 28, 2021)	criteria provided, multiple submitters, no conflicts	**
