# Supplementary material for: A Comprehensive Evaluation of the Performance of Prediction Algorithms on Clinically Relevant Missense Variants
Source: Int J Mol Sci. 2022 Jul 19;23(14):7946. doi: 10.3390/ijms23147946 (PMC9322961; doi:10.3390/ijms23147946)
Supplement: Supplementary file 1 [file ijms-23-07946-s001.zip › Supplementary Table S5.xlsx]

## Sheet: Performance_Metrics_EP_Dataset
Software	ACC (%)	SEN (%)	SPE (%)	PPV (%)	NPV (%)	MCC	AUC	M/V
PMut	75.51	77.95	73.10	74.15	77.01	0.511	0.859	12
PROVEAN	72.03	74.37	69.76	70.48	73.71	0.442	0.785	0
SIFT	71.53	92.46	51.22	64.79	87.50	0.478	0.840	0
SNPs&GO	75.74	60.30	90.73	86.33	70.19	0.537	0.825	0
PhD-SNP	69.31	73.37	65.37	67.28	71.66	0.388	0.772	0
PredictSNP	72.52	76.38	68.78	70.37	75.00	0.453	0.618	0
META-SNP	73.02	72.86	73.17	72.50	73.53	0.460	0.810	0
HumDiv	70.30	90.95	50.24	63.96	85.12	0.450	0.800	0
HumVar	75.25	86.93	63.90	70.04	83.44	0.521	0.833	0
Abbreviation	Full name
ACC	Accuracy
SEN	Sensitivity
SPE	Specificity
PPV	Positive Predictive Value
NPV	Negative Predictive Value
MCC	Matthews Correlation Coefficent
AUC	Area Under the Curve
M/V	Missing Value
