# Supplementary material for: A Comprehensive Evaluation of the Performance of Prediction Algorithms on Clinically Relevant Missense Variants
Source: Int J Mol Sci. 2022 Jul 19;23(14):7946. doi: 10.3390/ijms23147946 (PMC9322961; doi:10.3390/ijms23147946)
Supplement: Supplementary file 1 [file ijms-23-07946-s001.zip › Supplementary Table S6.xlsx]

## Sheet: Readme
Abbreviations	Explanation
TP	True Positives
FN	False Negatives
TN	True Negatives
FP	False Positives
EP	Expert Panel (Dataset)
CircD	Circularity (Dataset)

## Sheet: Confusion_Matrices_All_Datasets
Prediction Algorithms	EP_TP	EP_FN	EP_TN	EP_FP	EP_MD	BRCA1_TP	BRCA1_FN	BRCA1_TN	BRCA1_FP	BRCA2_TP	BRCA2_FN	BRCA2_TN	BRCA2_FP	CircD_TP	CircD_FN	CircD_TN	CircD_FP	CircD_MD
PMut	152	43	144	53	12	52	7	77	15	22	7	103	2	421	77	438	101	16
SNPs&GO	120	79	186	19	0	48	11	85	7	16	13	103	2	336	169	513	35	0
PhD-SNP	146	53	134	71	0	55	4	49	43	19	10	86	19	413	92	391	157	0
PredictSNP	152	47	141	64	0	55	4	55	37	24	5	78	27	419	86	396	152	0
META-SNP	145	54	150	55	0	54	5	58	34	19	10	88	17	406	99	410	138	0
HumDiv	181	18	103	102	0	43	16	44	48	26	3	67	38	468	35	305	241	4
HumVar	173	26	131	74	0	31	28	60	32	24	5	82	23	446	57	374	172	4
PROVEAN	148	51	143	62	0	0	59	64	28	4	25	81	24	-	-	-	-	-
SIFT	184	15	105	100	0	57	2	36	56	27	2	56	49	-	-	-	-	-
Panther-PSEP	164	7	99	96	38	49	10	84	8	25	4	74	31	-	-	-	-	-
