# Supplementary material for: A Comprehensive Evaluation of the Performance of Prediction Algorithms on Clinically Relevant Missense Variants
Source: Int J Mol Sci. 2022 Jul 19;23(14):7946. doi: 10.3390/ijms23147946 (PMC9322961; doi:10.3390/ijms23147946)
Supplement: Supplementary file 1 [file ijms-23-07946-s001.zip › Supplementary Table S7.xlsx]

## Sheet: Circularity_Dataset (CircD)
Uniprot ID	Gene	Nucleotide Change	HGVS Format	Amino acid Change	Clinical significance (Last reviewed)	ClinVar Review Status	Star Status			MECP2 Variants
P40692	MLH1_HUMAN	c.1A>G	p.Met1Val	M1V	Pathogenic(Last reviewed: Jun 30, 2017)	reviewed by expert panel	***	* : Represents the star		MECP2 ClinVar	MECP2 Cannonical UniProt ID Position
P40692	MLH1_HUMAN	c.2T>G	p.Met1Arg	M1R	Pathogenic(Last reviewed: Dec 14, 2016)	reviewed by expert panel	***	status assigned to the		R318C	R306C
P40692	MLH1_HUMAN	c.2T>C	p.Met1Thr	M1T	Pathogenic(Last reviewed: Dec 14, 2016)	reviewed by expert panel	***	variants in ClinVar.		T170A	T158A
P40692	MLH1_HUMAN	c.2T>A	p.Met1Lys	M1K	Pathogenic(Last reviewed: Sep 5, 2013)	reviewed by expert panel	***			D168G	D156G
P40692	MLH1_HUMAN	c.3G>A	p.Met1Ile	M1I	Pathogenic(Last reviewed: Jun 30, 2017)	reviewed by expert panel	***			P164R	P152R
P40692	MLH1_HUMAN	c.55A>T	p.Ile19Phe	I19F	Pathogenic(Last reviewed: Jun 13, 2018)	reviewed by expert panel	***			P164A	P152A
P40692	MLH1_HUMAN	c.62C>T	p.Ala21Val	A21V	Pathogenic(Last reviewed: Nov 24, 2015)	reviewed by expert panel	***			D163G	D151G
P40692	MLH1_HUMAN	c.62C>A	p.Ala21Glu	A21E	Pathogenic(Last reviewed: Sep 5, 2013)	reviewed by expert panel	***			K147E	K135E
P40692	MLH1_HUMAN	c.83C>T	p.Pro28Leu	P28L	Pathogenic(Last reviewed: Sep 5, 2013)	reviewed by expert panel	***			S146F	S134F
P40692	MLH1_HUMAN	c.86C>G	p.Ala29Gly	A29G	Pathogenic(Last reviewed: Sep 5, 2013)	reviewed by expert panel	***			R145H	R133H
P40692	MLH1_HUMAN	c.104T>G	p.Met35Arg	M35R	Pathogenic(Last reviewed: Sep 5, 2013)	reviewed by expert panel	***			P139L	P127L
P40692	MLH1_HUMAN	c.112A>C	p.Asn38His	N38H	Pathogenic(Last reviewed: Sep 5, 2013)	reviewed by expert panel	***			V134M	V122M
P40692	MLH1_HUMAN	c.113A>G	p.Asn38Ser	N38S	Pathogenic(Last reviewed: Sep 5, 2013)	reviewed by expert panel	***			P113S	P101S
P40692	MLH1_HUMAN	c.121G>C	p.Asp41His	D41H	Pathogenic(Last reviewed: Oct 10, 2014)	reviewed by expert panel	***			M1L	M1L
P40692	MLH1_HUMAN	c.122A>G	p.Asp41Gly	D41G	Pathogenic(Last reviewed: Dec 19, 2018)	reviewed by expert panel	***			A459T	A447T
P40692	MLH1_HUMAN	c.131C>T	p.Ser44Phe	S44F	Pathogenic(Last reviewed: Sep 5, 2013)	reviewed by expert panel	***			P417L	P405L
P40692	MLH1_HUMAN	c.146T>A	p.Val49Glu	V49E	Pathogenic(Last reviewed: Sep 5, 2013)	reviewed by expert panel	***			E406K	E394K
P40692	MLH1_HUMAN	c.189C>A	p.Asp63Glu	D63E	Pathogenic(Last reviewed: Sep 5, 2013)	reviewed by expert panel	***			P400L	P388L
P40692	MLH1_HUMAN	c.199G>A	p.Gly67Arg	G67R	Pathogenic(Last reviewed: Sep 5, 2013)	reviewed by expert panel	***			P400S	P388S
P40692	MLH1_HUMAN	c.199G>T	p.Gly67Trp	G67W	Pathogenic(Last reviewed: Sep 5, 2013)	reviewed by expert panel	***			P399L	P387L
P40692	MLH1_HUMAN	c.200G>A	p.Gly67Glu	G67E	Pathogenic(Last reviewed: Sep 5, 2013)	reviewed by expert panel	***			V392M	V380M
P40692	MLH1_HUMAN	c.229T>C	p.Cys77Arg	C77R	Pathogenic(Last reviewed: Sep 5, 2013)	reviewed by expert panel	***			R356W	R344W
P40692	MLH1_HUMAN	c.230G>A	p.Cys77Tyr	C77Y	Pathogenic(Last reviewed: Sep 5, 2013)	reviewed by expert panel	***			I305M	I293M
P40692	MLH1_HUMAN	c.245C>T	p.Thr82Ile	T82I	Pathogenic(Last reviewed: Sep 5, 2013)	reviewed by expert panel	***			A299P	A287P
P40692	MLH1_HUMAN	c.299G>C	p.Arg100Pro	R100P	Pathogenic(Last reviewed: Mar 9, 2018)	reviewed by expert panel	***			T215M	T203M
P40692	MLH1_HUMAN	c.306G>C	p.Glu102Asp	E102D	Pathogenic(Last reviewed: Sep 5, 2013)	reviewed by expert panel	***			P84L	P72L
P40692	MLH1_HUMAN	c.320T>G	p.Ile107Arg	I107R	Pathogenic(Last reviewed: Sep 5, 2013)	reviewed by expert panel	***
P40692	MLH1_HUMAN	c.350C>T	p.Thr117Met	T117M	Pathogenic(Last reviewed: Sep 5, 2013)	reviewed by expert panel	***
P40692	MLH1_HUMAN	c.380G>A	p.Arg127Lys	R127K	Pathogenic(Last reviewed: Oct 18, 2018)	reviewed by expert panel	***
P40692	MLH1_HUMAN	c.382G>C	p.Ala128Pro	A128P	Pathogenic(Last reviewed: Sep 5, 2013)	reviewed by expert panel	***
P40692	MLH1_HUMAN	c.464T>G	p.Leu155Arg	L155R	Pathogenic(Last reviewed: Sep 5, 2013)	reviewed by expert panel	***
P40692	MLH1_HUMAN	c.544A>G	p.Arg182Gly	R182G	Pathogenic(Last reviewed: Sep 5, 2013)	reviewed by expert panel	***
P40692	MLH1_HUMAN	c.545G>A	p.Arg182Lys	R182K	Pathogenic(Last reviewed: Sep 5, 2013)	reviewed by expert panel	***
P40692	MLH1_HUMAN	c.554T>G	p.Val185Gly	V185G	Pathogenic(Last reviewed: Sep 5, 2013)	reviewed by expert panel	***
P40692	MLH1_HUMAN	c.677G>A	p.Arg226Gln	R226Q	Pathogenic(Last reviewed: Sep 5, 2013)	reviewed by expert panel	***
P40692	MLH1_HUMAN	c.731G>A	p.Gly244Asp	G244D	Pathogenic(Last reviewed: Sep 5, 2013)	reviewed by expert panel	***
P40692	MLH1_HUMAN	c.739T>C	p.Ser247Pro	S247P	Pathogenic(Last reviewed: Sep 5, 2013)	reviewed by expert panel	***
P40692	MLH1_HUMAN	c.779T>G	p.Leu260Arg	L260R	Pathogenic(Last reviewed: Sep 5, 2013)	reviewed by expert panel	***
P40692	MLH1_HUMAN	c.793C>A	p.Arg265Ser	R265S	Pathogenic(Last reviewed: Oct 18, 2018)	reviewed by expert panel	***
P40692	MLH1_HUMAN	c.793C>T	p.Arg265Cys	R265C	Pathogenic(Last reviewed: Sep 5, 2013)	reviewed by expert panel	***
P40692	MLH1_HUMAN	c.827T>G	p.Ile276Arg	I276R	Pathogenic(Last reviewed: Mar 9, 2018)	reviewed by expert panel	***
P40692	MLH1_HUMAN	c.842C>T	p.Ala281Val	A281V	Pathogenic(Last reviewed: Sep 5, 2013)	reviewed by expert panel	***
P40692	MLH1_HUMAN	c.883A>G	p.Ser295Gly	S295G	Pathogenic(Last reviewed: Sep 5, 2013)	reviewed by expert panel	***
P40692	MLH1_HUMAN	c.883A>C	p.Ser295Arg	S295R	Pathogenic(Last reviewed: Sep 5, 2013)	reviewed by expert panel	***
P40692	MLH1_HUMAN	c.884G>A	p.Ser295Asn	S295N	Pathogenic(Last reviewed: Sep 5, 2013)	reviewed by expert panel	***
P40692	MLH1_HUMAN	c.918T>A	p.Asn306Lys	N306K	Pathogenic(Last reviewed: Jun 21, 2019)	reviewed by expert panel	***
P40692	MLH1_HUMAN	c.986A>C	p.His329Pro	H329P	Pathogenic(Last reviewed: Sep 5, 2013)	reviewed by expert panel	***
P40692	MLH1_HUMAN	c.1037A>G	p.Gln346Arg	Q346R	Pathogenic(Last reviewed: Oct 18, 2018)	reviewed by expert panel	***
P40692	MLH1_HUMAN	c.1649T>C	p.Leu550Pro	L550P	Pathogenic(Last reviewed: Nov 3, 2016)	reviewed by expert panel	***
P40692	MLH1_HUMAN	c.1667G>T	p.Ser556Ile	S556I	Pathogenic(Last reviewed: Sep 5, 2013)	reviewed by expert panel	***
P40692	MLH1_HUMAN	c.1745T>C	p.Leu582Pro	L582P	Pathogenic(Last reviewed: Sep 5, 2013)	reviewed by expert panel	***
P40692	MLH1_HUMAN	c.1865T>C	p.Leu622Pro	L622P	Pathogenic(Last reviewed: Feb 21, 2019)	reviewed by expert panel	***
P40692	MLH1_HUMAN	c.1865T>A	p.Leu622His	L622H	Pathogenic(Last reviewed: Sep 5, 2013)	reviewed by expert panel	***
P40692	MLH1_HUMAN	c.1942C>T	p.Pro648Ser	P648S	Pathogenic(Last reviewed: Sep 5, 2013)	reviewed by expert panel	***
P40692	MLH1_HUMAN	c.1961C>T	p.Pro654Leu	P654L	Pathogenic(Last reviewed: Sep 5, 2013)	reviewed by expert panel	***
P40692	MLH1_HUMAN	c.1976G>T	p.Arg659Leu	R659L	Pathogenic(Last reviewed: Sep 5, 2013)	reviewed by expert panel	***
P40692	MLH1_HUMAN	c.1976G>C	p.Arg659Pro	R659P	Pathogenic(Last reviewed: Sep 5, 2013)	reviewed by expert panel	***
P40692	MLH1_HUMAN	c.1989G>T	p.Glu663Asp	E663D	Pathogenic(Last reviewed: Sep 5, 2013)	reviewed by expert panel	***
P40692	MLH1_HUMAN	c.2041G>A	p.Ala681Thr	A681T	Pathogenic(Last reviewed: Sep 5, 2013)	reviewed by expert panel	***
P40692	MLH1_HUMAN	c.2059C>T	p.Arg687Trp	R687W	Pathogenic(Last reviewed: Sep 5, 2013)	reviewed by expert panel	***
P40692	MLH1_HUMAN	c.2103G>C	p.Gln701His	Q701H	Pathogenic(Last reviewed: Sep 5, 2013)	reviewed by expert panel	***
P40692	MLH1_HUMAN	c.2246T>C	p.Leu749Pro	L749P	Pathogenic(Last reviewed: Sep 5, 2013)	reviewed by expert panel	***
P40692	MLH1_HUMAN	c.2263A>G	p.Arg755Gly	R755G	Pathogenic(Last reviewed: Nov 24, 2015)	reviewed by expert panel	***
P40692	MLH1_HUMAN	c.73A>T	p.Ile25Phe	I25F	Likely pathogenic(Last reviewed: Jun 21, 2019)	reviewed by expert panel	***
P40692	MLH1_HUMAN	c.143A>C	p.Gln48Pro	Q48P	Likely pathogenic(Last reviewed: Jun 21, 2019)	reviewed by expert panel	***
P40692	MLH1_HUMAN	c.194G>A	p.Gly65Asp	G65D	Likely pathogenic(Last reviewed: Jun 21, 2019)	reviewed by expert panel	***
P40692	MLH1_HUMAN	c.203T>A	p.Ile68Asn	I68N	Likely pathogenic(Last reviewed: Jun 21, 2019)	reviewed by expert panel	***
P40692	MLH1_HUMAN	c.238T>G	p.Phe80Val	F80V	Likely pathogenic(Last reviewed: Jun 13, 2018)	reviewed by expert panel	***
P40692	MLH1_HUMAN	c.244A>G	p.Thr82Ala	T82A	Likely pathogenic(Last reviewed: Jun 13, 2018)	reviewed by expert panel	***
P40692	MLH1_HUMAN	c.250A>G	p.Lys84Glu	K84E	Likely pathogenic(Last reviewed: Jun 21, 2019)	reviewed by expert panel	***
P40692	MLH1_HUMAN	c.301G>A	p.Gly101Ser	G101S	Likely pathogenic(Last reviewed: Jun 21, 2019)	reviewed by expert panel	***
P40692	MLH1_HUMAN	c.302G>A	p.Gly101Asp	G101D	Likely pathogenic(Last reviewed: Mar 9, 2018)	reviewed by expert panel	***
P40692	MLH1_HUMAN	c.304G>A	p.Glu102Lys	E102K	Likely pathogenic(Last reviewed: Jun 13, 2018)	reviewed by expert panel	***
P40692	MLH1_HUMAN	c.332C>T	p.Ala111Val	A111V	Likely pathogenic(Last reviewed: Jun 21, 2019)	reviewed by expert panel	***
P40692	MLH1_HUMAN	c.350C>G	p.Thr117Arg	T117R	Likely pathogenic(Last reviewed: Mar 9, 2018)	reviewed by expert panel	***
P40692	MLH1_HUMAN	c.440G>A	p.Gly147Glu	G147E	Likely pathogenic(Last reviewed: Dec 19, 2018)	reviewed by expert panel	***
P40692	MLH1_HUMAN	c.677G>T	p.Arg226Leu	R226L	Likely pathogenic(Last reviewed: Jun 21, 2019)	reviewed by expert panel	***
P40692	MLH1_HUMAN	c.794G>C	p.Arg265Pro	R265P	Likely pathogenic(Last reviewed: Jun 13, 2018)	reviewed by expert panel	***
P40692	MLH1_HUMAN	c.911A>T	p.Asp304Val	D304V	Likely pathogenic(Last reviewed: Jun 21, 2019)	reviewed by expert panel	***
P40692	MLH1_HUMAN	c.923A>C	p.His308Pro	H308P	Likely pathogenic(Last reviewed: Jun 13, 2018)	reviewed by expert panel	***
P40692	MLH1_HUMAN	c.931A>G	p.Lys311Glu	K311E	Likely pathogenic(Last reviewed: Mar 9, 2018)	reviewed by expert panel	***
P40692	MLH1_HUMAN	c.1664T>C	p.Leu555Pro	L555P	Likely pathogenic(Last reviewed: Jun 21, 2019)	reviewed by expert panel	***
P40692	MLH1_HUMAN	c.1676T>C	p.Leu559Pro	L559P	Likely pathogenic(Last reviewed: Jun 21, 2019)	reviewed by expert panel	***
P40692	MLH1_HUMAN	c.1721T>C	p.Leu574Pro	L574P	Likely pathogenic(Last reviewed: Jun 21, 2019)	reviewed by expert panel	***
P40692	MLH1_HUMAN	c.1766C>A	p.Ala589Asp	A589D	Likely pathogenic(Last reviewed: Jun 21, 2019)	reviewed by expert panel	***
P40692	MLH1_HUMAN	c.1855G>C	p.Ala619Pro	A619P	Likely pathogenic(Last reviewed: Jun 21, 2019)	reviewed by expert panel	***
P40692	MLH1_HUMAN	c.1918C>T	p.Pro640Ser	P640S	Likely pathogenic(Last reviewed: Oct 18, 2018)	reviewed by expert panel	***
P40692	MLH1_HUMAN	c.1943C>T	p.Pro648Leu	P648L	Likely pathogenic(Last reviewed: Jun 13, 2018)	reviewed by expert panel	***
P40692	MLH1_HUMAN	c.1958T>G	p.Leu653Arg	L653R	Likely pathogenic(Last reviewed: Jun 13, 2018)	reviewed by expert panel	***
P40692	MLH1_HUMAN	c.1984A>C	p.Thr662Pro	T662P	Likely pathogenic(Last reviewed: Jun 21, 2019)	reviewed by expert panel	***
P40692	MLH1_HUMAN	c.2038T>C	p.Cys680Arg	C680R	Likely pathogenic(Last reviewed: Jun 21, 2019)	reviewed by expert panel	***
P40692	MLH1_HUMAN	c.2048T>C	p.Phe683Ser	F683S	Likely pathogenic(Last reviewed: Jun 21, 2019)	reviewed by expert panel	***
P40692	MLH1_HUMAN	c.2153A>C	p.His718Pro	H718P	Likely pathogenic(Last reviewed: Jun 21, 2019)	reviewed by expert panel	***
P40692	MLH1_HUMAN	c.65G>C	p.Gly22Ala	G22A	Benign(Last reviewed: Oct 18, 2018)	reviewed by expert panel	***
P40692	MLH1_HUMAN	c.394G>C	p.Asp132His	D132H	Benign(Last reviewed: Sep 5, 2013)	reviewed by expert panel	***
P40692	MLH1_HUMAN	c.637G>A	p.Val213Met	V213M	Benign(Last reviewed: Sep 5, 2013)	reviewed by expert panel	***
P40692	MLH1_HUMAN	c.655A>C	p.Ile219Leu	I219L	Benign(Last reviewed: Sep 5, 2013)	reviewed by expert panel	***
P40692	MLH1_HUMAN	c.655A>G	p.Ile219Val	I219V	Benign(Last reviewed: Sep 5, 2013)	reviewed by expert panel	***
P40692	MLH1_HUMAN	c.803A>G	p.Glu268Gly	E268G	Benign(Last reviewed: Sep 5, 2013)	reviewed by expert panel	***
P40692	MLH1_HUMAN	c.977T>C	p.Val326Ala	V326A	Benign(Last reviewed: Sep 5, 2013)	reviewed by expert panel	***
P40692	MLH1_HUMAN	c.1040C>A	p.Thr347Asn	T347N	Benign(Last reviewed: Sep 5, 2013)	reviewed by expert panel	***
P40692	MLH1_HUMAN	c.1151T>A	p.Val384Asp	V384D	Benign(Last reviewed: Sep 5, 2013)	reviewed by expert panel	***
P40692	MLH1_HUMAN	c.1217G>A	p.Ser406Asn	S406N	Benign(Last reviewed: Sep 5, 2013)	reviewed by expert panel	***
P40692	MLH1_HUMAN	c.1321G>A	p.Ala441Thr	A441T	Benign(Last reviewed: Sep 5, 2013)	reviewed by expert panel	***
P40692	MLH1_HUMAN	c.1652A>G	p.Asn551Ser	N551S	Benign(Last reviewed: Oct 18, 2018)	reviewed by expert panel	***
P40692	MLH1_HUMAN	c.1733A>G	p.Glu578Gly	E578G	Benign(Last reviewed: Sep 5, 2013)	reviewed by expert panel	***
P40692	MLH1_HUMAN	c.1799A>G	p.Glu600Gly	E600G	Benign(Last reviewed: Sep 5, 2013)	reviewed by expert panel	***
P40692	MLH1_HUMAN	c.1853A>C	p.Lys618Thr	K618T	Benign(Last reviewed: Sep 5, 2013)	reviewed by expert panel	***
P40692	MLH1_HUMAN	c.2066A>G	p.Gln689Arg	Q689R	Benign(Last reviewed: Sep 5, 2013)	reviewed by expert panel	***
P40692	MLH1_HUMAN	c.2074T>C	p.Ser692Pro	S692P	Benign(Last reviewed: Jun 13, 2018)	reviewed by expert panel	***
P40692	MLH1_HUMAN	c.2146G>A	p.Val716Met	V716M	Benign(Last reviewed: Sep 5, 2013)	reviewed by expert panel	***
P40692	MLH1_HUMAN	c.2152C>T	p.His718Tyr	H718Y	Benign(Last reviewed: Sep 5, 2013)	reviewed by expert panel	***
P40692	MLH1_HUMAN	c.845C>G	p.Ala282Gly	A282G	Likely benign(Last reviewed: Sep 5, 2013)	reviewed by expert panel	***
P40692	MLH1_HUMAN	c.974G>A	p.Arg325Gln	R325Q	Likely benign(Last reviewed: Sep 5, 2013)	reviewed by expert panel	***
P40692	MLH1_HUMAN	c.1136A>G	p.Tyr379Cys	Y379C	Likely benign(Last reviewed: Dec 19, 2018)	reviewed by expert panel	***
P40692	MLH1_HUMAN	c.1742C>T	p.Pro581Leu	P581L	Likely benign(Last reviewed: Sep 5, 2013)	reviewed by expert panel	***
P40692	MLH1_HUMAN	c.1808C>G	p.Pro603Arg	P603R	Likely benign(Last reviewed: Sep 5, 2013)	reviewed by expert panel	***
P40692	MLH1_HUMAN	c.1820T>A	p.Leu607His	L607H	Likely benign(Last reviewed: Sep 5, 2013)	reviewed by expert panel	***
P40692	MLH1_HUMAN	c.1853A>G	p.Lys618Arg	K618R	Likely benign(Last reviewed: Sep 5, 2013)	reviewed by expert panel	***
P40692	MLH1_HUMAN	c.1963A>G	p.Ile655Val	I655V	Likely benign(Last reviewed: Sep 5, 2013)	reviewed by expert panel	***
P40692	MLH1_HUMAN	c.2101C>A	p.Gln701Lys	Q701K	Likely benign(Last reviewed: Sep 5, 2013)	reviewed by expert panel	***
P40692	MLH1_HUMAN	c.2197C>T	p.His733Tyr	H733Y	Likely benign(Last reviewed: Jun 13, 2018)	reviewed by expert panel	***
P40692	MLH1_HUMAN	c.2252A>G	p.Lys751Arg	K751R	Likely benign(Last reviewed: Sep 5, 2013)	reviewed by expert panel	***
P04637	TP53_HUMAN	c.818G>A	p.Arg273His	R273H	Pathogenic(Last reviewed: Aug 28, 2019)	reviewed by expert panel	***
P04637	TP53_HUMAN	c.814G>A	p.Val272Met	V272M	Pathogenic(Last reviewed: Apr 20, 2021)	reviewed by expert panel	***
P04637	TP53_HUMAN	c.743G>T	p.Arg248Leu	R248L	Pathogenic(Last reviewed: Aug 28, 2019)	reviewed by expert panel	***
P04637	TP53_HUMAN	c.743G>A	p.Arg248Gln	R248Q	Pathogenic(Last reviewed: Aug 28, 2019)	reviewed by expert panel	***
P04637	TP53_HUMAN	c.742C>T	p.Arg248Trp	R248W	Pathogenic(Last reviewed: Aug 28, 2019)	reviewed by expert panel	***
P04637	TP53_HUMAN	c.733G>A	p.Gly245Ser	G245S	Pathogenic(Last reviewed: Aug 28, 2019)	reviewed by expert panel	***
P04637	TP53_HUMAN	c.711G>A	p.Met237Ile	M237I	Pathogenic(Last reviewed: Apr 20, 2021)	reviewed by expert panel	***
P04637	TP53_HUMAN	c.659A>G	p.Tyr220Cys	Y220C	Pathogenic(Last reviewed: Aug 28, 2019)	reviewed by expert panel	***
P04637	TP53_HUMAN	c.578A>C	p.His193Pro	H193P	Pathogenic(Last reviewed: Aug 28, 2019)	reviewed by expert panel	***
P04637	TP53_HUMAN	c.537T>A	p.His179Gln	H179Q	Pathogenic(Last reviewed: Aug 28, 2019)	reviewed by expert panel	***
P04637	TP53_HUMAN	c.517G>A	p.Val173Met	V173M	Pathogenic(Last reviewed: Aug 28, 2019)	reviewed by expert panel	***
P04637	TP53_HUMAN	c.488A>G	p.Tyr163Cys	Y163C	Pathogenic(Last reviewed: Aug 28, 2019)	reviewed by expert panel	***
P04637	TP53_HUMAN	c.455C>T	p.Pro152Leu	P152L	Pathogenic(Last reviewed: Aug 28, 2019)	reviewed by expert panel	***
P04637	TP53_HUMAN	c.380C>A	p.Ser127Tyr	S127Y	Pathogenic(Last reviewed: Apr 20, 2021)	reviewed by expert panel	***
P04637	TP53_HUMAN	c.1040C>A	p.Ala347Asp	A347D	Likely pathogenic(Last reviewed: Aug 28, 2019)	reviewed by expert panel	***
P04637	TP53_HUMAN	c.1031T>C	p.Leu344Pro	L344P	Likely pathogenic(Last reviewed: Aug 28, 2019)	reviewed by expert panel	***
P04637	TP53_HUMAN	c.641A>G	p.His214Arg	H214R	Likely pathogenic(Last reviewed: Aug 28, 2019)	reviewed by expert panel	***
P04637	TP53_HUMAN	c.569C>T	p.Pro190Leu	P190L	Likely pathogenic(Last reviewed: Mar 30, 2021)	reviewed by expert panel	***
P04637	TP53_HUMAN	c.538G>A	p.Glu180Lys	E180K	Likely pathogenic(Last reviewed: Aug 28, 2019)	reviewed by expert panel	***
P04637	TP53_HUMAN	c.532C>G	p.His178Asp	H178D	Likely pathogenic(Last reviewed: Aug 28, 2019)	reviewed by expert panel	***
P04637	TP53_HUMAN	c.428T>C	p.Val143Ala	V143A	Likely pathogenic(Last reviewed: Aug 28, 2019)	reviewed by expert panel	***
P04637	TP53_HUMAN	c.403T>G	p.Cys135Gly	C135G	Likely pathogenic(Last reviewed: Aug 28, 2019)	reviewed by expert panel	***
P04637	TP53_HUMAN	c.396G>C	p.Lys132Asn	K132N	Likely pathogenic(Last reviewed: Aug 11, 2020)	reviewed by expert panel	***
P04637	TP53_HUMAN	c.935C>G	p.Thr312Ser	T312S	Benign(Last reviewed: Sep 16, 2019)	reviewed by expert panel	***
P04637	TP53_HUMAN	c.869G>A	p.Arg290His	R290H	Benign(Last reviewed: Sep 16, 2019)	reviewed by expert panel	***
P04637	TP53_HUMAN	c.704A>G	p.Asn235Ser	N235S	Benign(Last reviewed: Aug 28, 2019)	reviewed by expert panel	***
P04637	TP53_HUMAN	c.319T>C	p.Tyr107His	Y107H	Benign(Last reviewed: Aug 28, 2019)	reviewed by expert panel	***
P04637	TP53_HUMAN	c.217G>A	p.Val73Met	V73M	Benign(Last reviewed: Aug 28, 2019)	reviewed by expert panel	***
P04637	TP53_HUMAN	c.139C>T	p.Pro47Ser	P47S	Benign(Last reviewed: Aug 28, 2019)	reviewed by expert panel	***
P04637	TP53_HUMAN	c.1163A>C	p.Glu388Ala	E388A	Likely benign(Last reviewed: Jan 10, 2022)	reviewed by expert panel	***
P04637	TP53_HUMAN	c.1151T>C	p.Met384Thr	M384T	Likely benign(Last reviewed: Aug 4, 2021)	reviewed by expert panel	***
P04637	TP53_HUMAN	c.1150A>G	p.Met384Val	M384V	Likely benign(Last reviewed: Apr 12, 2021)	reviewed by expert panel	***
P04637	TP53_HUMAN	c.1136G>A	p.Arg379His	R379H	Likely benign(Last reviewed: Aug 12, 2021)	reviewed by expert panel	***
P04637	TP53_HUMAN	c.1136G>T	p.Arg379Leu	R379L	Likely benign(Last reviewed: Apr 2, 2021)	reviewed by expert panel	***
P04637	TP53_HUMAN	c.1135C>A	p.Arg379Ser	R379S	Likely benign(Last reviewed: Apr 12, 2021)	reviewed by expert panel	***
P04637	TP53_HUMAN	c.1120G>C	p.Gly374Arg	G374R	Likely benign(Last reviewed: Aug 28, 2019)	reviewed by expert panel	***
P04637	TP53_HUMAN	c.1102C>T	p.His368Tyr	H368Y	Likely benign(Last reviewed: Apr 19, 2021)	reviewed by expert panel	***
P04637	TP53_HUMAN	c.1096T>G	p.Ser366Ala	S366A	Likely benign(Last reviewed: Sep 16, 2019)	reviewed by expert panel	***
P04637	TP53_HUMAN	c.1093C>T	p.His365Tyr	H365Y	Likely benign(Last reviewed: Aug 28, 2019)	reviewed by expert panel	***
P04637	TP53_HUMAN	c.1079G>C	p.Gly360Ala	G360A	Likely benign(Last reviewed: Aug 28, 2019)	reviewed by expert panel	***
P04637	TP53_HUMAN	c.1066G>C	p.Gly356Arg	G356R	Likely benign(Last reviewed: Aug 4, 2021)	reviewed by expert panel	***
P04637	TP53_HUMAN	c.1060C>A	p.Gln354Lys	Q354K	Likely benign(Last reviewed: Aug 2, 2021)	reviewed by expert panel	***
P04637	TP53_HUMAN	c.1025G>A	p.Arg342Gln	R342Q	Likely benign(Last reviewed: Aug 11, 2021)	reviewed by expert panel	***
P04637	TP53_HUMAN	c.1015G>C	p.Glu339Gln	E339Q	Likely benign(Last reviewed: Jan 10, 2022)	reviewed by expert panel	***
P04637	TP53_HUMAN	c.998G>A	p.Arg333His	R333H	Likely benign(Last reviewed: May 6, 2021)	reviewed by expert panel	***
P04637	TP53_HUMAN	c.997C>T	p.Arg333Cys	R333C	Likely benign(Last reviewed: Apr 19, 2021)	reviewed by expert panel	***
P04637	TP53_HUMAN	c.949C>A	p.Gln317Lys	Q317K	Likely benign(Last reviewed: Aug 4, 2021)	reviewed by expert panel	***
P04637	TP53_HUMAN	c.943T>A	p.Ser315Thr	S315T	Likely benign(Last reviewed: Sep 4, 2020)	reviewed by expert panel	***
P04637	TP53_HUMAN	c.907A>G	p.Ser303Gly	S303G	Likely benign(Last reviewed: May 7, 2021)	reviewed by expert panel	***
P04637	TP53_HUMAN	c.892G>A	p.Glu298Lys	E298K	Likely benign(Last reviewed: Aug 28, 2019)	reviewed by expert panel	***
P04637	TP53_HUMAN	c.886C>T	p.His296Tyr	H296Y	Likely benign(Last reviewed: Aug 11, 2020)	reviewed by expert panel	***
P04637	TP53_HUMAN	c.877G>T	p.Gly293Trp	G293W	Likely benign(Last reviewed: Aug 11, 2020)	reviewed by expert panel	***
P04637	TP53_HUMAN	c.875A>G	p.Lys292Arg	K292R	Likely benign(Last reviewed: Apr 2, 2021)	reviewed by expert panel	***
P04637	TP53_HUMAN	c.868C>T	p.Arg290Cys	R290C	Likely benign(Last reviewed: May 13, 2021)	reviewed by expert panel	***
P04637	TP53_HUMAN	c.866T>C	p.Leu289Pro	L289P	Likely benign(Last reviewed: Jun 16, 2021)	reviewed by expert panel	***
P04637	TP53_HUMAN	c.851C>T	p.Thr284Ile	T284I	Likely benign(Last reviewed: May 13, 2021)	reviewed by expert panel	***
P04637	TP53_HUMAN	c.779C>A	p.Ser260Tyr	S260Y	Likely benign(Last reviewed: Aug 4, 2021)	reviewed by expert panel	***
P04637	TP53_HUMAN	c.760A>G	p.Ile254Val	I254V	Likely benign(Last reviewed: Aug 3, 2021)	reviewed by expert panel	***
P04637	TP53_HUMAN	c.556G>A	p.Asp186Asn	D186N	Likely benign(Last reviewed: Mar 25, 2021)	reviewed by expert panel	***
P04637	TP53_HUMAN	c.554G>A	p.Ser185Asn	S185N	Likely benign(Last reviewed: Sep 4, 2020)	reviewed by expert panel	***
P04637	TP53_HUMAN	c.509C>T	p.Thr170Met	T170M	Likely benign(Last reviewed: Apr 12, 2021)	reviewed by expert panel	***
P04637	TP53_HUMAN	c.480G>A	p.Met160Ile	M160I	Likely benign(Last reviewed: Oct 27, 2020)	reviewed by expert panel	***
P04637	TP53_HUMAN	c.469G>A	p.Val157Ile	V157I	Likely benign(Last reviewed: Aug 26, 2020)	reviewed by expert panel	***
P04637	TP53_HUMAN	c.364G>A	p.Val122Met	V122M	Likely benign(Last reviewed: Jun 2, 2021)	reviewed by expert panel	***
P04637	TP53_HUMAN	c.344A>G	p.His115Arg	H115R	Likely benign(Last reviewed: Apr 12, 2021)	reviewed by expert panel	***
P04637	TP53_HUMAN	c.329G>A	p.Arg110His	R110H	Likely benign(Last reviewed: Aug 11, 2020)	reviewed by expert panel	***
P04637	TP53_HUMAN	c.322G>A	p.Gly108Ser	G108S	Likely benign(Last reviewed: Sep 1, 2020)	reviewed by expert panel	***
P04637	TP53_HUMAN	c.250G>A	p.Ala84Thr	A84T	Likely benign(Last reviewed: Aug 11, 2020)	reviewed by expert panel	***
P04637	TP53_HUMAN	c.245C>T	p.Pro82Leu	P82L	Likely benign(Last reviewed: Aug 28, 2019)	reviewed by expert panel	***
P04637	TP53_HUMAN	c.221C>T	p.Ala74Val	A74V	Likely benign(Last reviewed: Aug 11, 2020)	reviewed by expert panel	***
P04637	TP53_HUMAN	c.215C>A	p.Pro72His	P72H	Likely benign(Last reviewed: Apr 19, 2021)	reviewed by expert panel	***
P04637	TP53_HUMAN	c.188C>G	p.Ala63Gly	A63G	Likely benign(Last reviewed: Aug 5, 2021)	reviewed by expert panel	***
P04637	TP53_HUMAN	c.188C>T	p.Ala63Val	A63V	Likely benign(Last reviewed: Apr 12, 2021)	reviewed by expert panel	***
P04637	TP53_HUMAN	c.149T>C	p.Ile50Thr	I50T	Likely benign(Last reviewed: Apr 2, 2021)	reviewed by expert panel	***
P04637	TP53_HUMAN	c.145G>A	p.Asp49Asn	D49N	Likely benign(Last reviewed: Aug 28, 2019)	reviewed by expert panel	***
P04637	TP53_HUMAN	c.145G>C	p.Asp49His	D49H	Likely benign(Last reviewed: Jan 10, 2022)	reviewed by expert panel	***
P04637	TP53_HUMAN	c.144C>A	p.Asp48Glu	D48E	Likely benign(Last reviewed: Sep 4, 2020)	reviewed by expert panel	***
P04637	TP53_HUMAN	c.107C>A	p.Pro36Gln	P36Q	Likely benign(Last reviewed: Feb 22, 2021)	reviewed by expert panel	***
P04637	TP53_HUMAN	c.105G>C	p.Leu35Phe	L35F	Likely benign(Last reviewed: Sep 17, 2020)	reviewed by expert panel	***
P04637	TP53_HUMAN	c.28G>C	p.Val10Leu	V10L	Likely benign(Last reviewed: Aug 2, 2021)	reviewed by expert panel	***
P04637	TP53_HUMAN	c.28G>A	p.Val10Ile	V10I	Likely benign(Last reviewed: Aug 28, 2019)	reviewed by expert panel	***
P04637	TP53_HUMAN	c.21T>A	p.Asp7Glu	D7E	Likely benign(Last reviewed: Aug 28, 2019)	reviewed by expert panel	***
P04637	TP53_HUMAN	c.11C>T	p.Pro4Leu	P4L	Likely benign(Last reviewed: Aug 4, 2021)	reviewed by expert panel	***
P15056	BRAF1_HUMAN	c.1799T>G	p.Val600Gly	V600G	Pathogenic(Last reviewed: Jun 25, 2020)	reviewed by expert panel	***
P15056	BRAF1_HUMAN	c.1796C>G	p.Thr599Arg	T599R	Pathogenic(Last reviewed: Mar 24, 2020)	reviewed by expert panel	***
P15056	BRAF1_HUMAN	c.1796C>T	p.Thr599Ile	T599I	Pathogenic(Last reviewed: Mar 24, 2020)	reviewed by expert panel	***
P15056	BRAF1_HUMAN	c.1787G>T	p.Gly596Val	G596V	Pathogenic(Last reviewed: Apr 3, 2017)	reviewed by expert panel	***
P15056	BRAF1_HUMAN	c.1785T>G	p.Phe595Leu	F595L	Pathogenic(Last reviewed: Apr 3, 2017)	reviewed by expert panel	***
P15056	BRAF1_HUMAN	c.1781A>T	p.Asp594Val	D594V	Pathogenic(Last reviewed: May 18, 2020)	reviewed by expert panel	***
P15056	BRAF1_HUMAN	c.1741A>G	p.Asn581Asp	N581D	Pathogenic(Last reviewed: Apr 3, 2017)	reviewed by expert panel	***
P15056	BRAF1_HUMAN	c.1406G>A	p.Gly469Glu	G469E	Pathogenic(Last reviewed: Apr 3, 2017)	reviewed by expert panel	***
P15056	BRAF1_HUMAN	c.1391G>A	p.Gly464Glu	G464E	Pathogenic(Last reviewed: Mar 9, 2020)	reviewed by expert panel	***
P15056	BRAF1_HUMAN	c.770A>G	p.Gln257Arg	Q257R	Pathogenic(Last reviewed: Apr 3, 2017)	reviewed by expert panel	***
P15056	BRAF1_HUMAN	c.736G>C	p.Ala246Pro	A246P	Pathogenic(Last reviewed: Apr 3, 2017)	reviewed by expert panel	***
P15056	BRAF1_HUMAN	c.730A>C	p.Thr244Pro	T244P	Pathogenic(Last reviewed: Apr 3, 2017)	reviewed by expert panel	***
P15056	BRAF1_HUMAN	c.722C>A	p.Thr241Lys	T241K	Pathogenic(Last reviewed: Jun 25, 2020)	reviewed by expert panel	***
P15056	BRAF1_HUMAN	c.1595G>A	p.Cys532Tyr	C532Y	Likely pathogenic(Last reviewed: Apr 3, 2017)	reviewed by expert panel	***
P15056	BRAF1_HUMAN	c.1454T>C	p.Leu485Ser	L485S	Likely pathogenic(Last reviewed: Feb 27, 2020)	reviewed by expert panel	***
P15056	BRAF1_HUMAN	c.793G>C	p.Gly265Arg	G265R	Likely pathogenic(Last reviewed: Jul 1, 2020)	reviewed by expert panel	***
P15056	BRAF1_HUMAN	c.740T>C	p.Phe247Ser	F247S	Likely pathogenic(Last reviewed: May 10, 2019)	reviewed by expert panel	***
P15056	BRAF1_HUMAN	c.739T>G	p.Phe247Val	F247V	Likely pathogenic(Last reviewed: May 10, 2019)	reviewed by expert panel	***
P15056	BRAF1_HUMAN	c.1150A>G	p.Arg384Gly	R384G	Benign(Last reviewed: Apr 18, 2017)	reviewed by expert panel	***
P15056	BRAF1_HUMAN	c.976A>G	p.Ile326Val	I326V	Benign(Last reviewed: Apr 18, 2017)	reviewed by expert panel	***
P15056	BRAF1_HUMAN	c.968C>T	p.Ser323Leu	S323L	Benign(Last reviewed: Apr 3, 2017)	reviewed by expert panel	***
P15056	BRAF1_HUMAN	c.64G>A	p.Asp22Asn	D22N	Benign(Last reviewed: Apr 3, 2017)	reviewed by expert panel	***
P15056	BRAF1_HUMAN	c.92C>G	p.Ala31Gly	A31G	Likely benign(Last reviewed: Apr 3, 2017)	reviewed by expert panel	***
P12830	CADH1_HUMAN	c.1A>G	p.Met1Val	M1V	Pathogenic(Last reviewed: May 4, 2021)	reviewed by expert panel	***
P12830	CADH1_HUMAN	c.2T>A	p.Met1Lys	M1K	Pathogenic(Last reviewed: May 4, 2021)	reviewed by expert panel	***
P12830	CADH1_HUMAN	c.2T>G	p.Met1Arg	M1R	Pathogenic(Last reviewed: May 4, 2021)	reviewed by expert panel	***
P12830	CADH1_HUMAN	c.2T>C	p.Met1Thr	M1T	Pathogenic(Last reviewed: May 4, 2021)	reviewed by expert panel	***
P12830	CADH1_HUMAN	c.3G>A	p.Met1Ile	M1I	Pathogenic(Last reviewed: Sep 11, 2019)	reviewed by expert panel	***
P12830	CADH1_HUMAN	c.715G>A	p.Gly239Arg	G239R	Pathogenic(Last reviewed: May 4, 2021)	reviewed by expert panel	***
P12830	CADH1_HUMAN	c.1679C>G	p.Thr560Arg	T560R	Pathogenic(Last reviewed: Nov 21, 2018)	reviewed by expert panel	***
P12830	CADH1_HUMAN	c.1008G>T	p.Glu336Asp	E336D	Likely pathogenic(Last reviewed: Nov 21, 2018)	reviewed by expert panel	***
P12830	CADH1_HUMAN	c.1057G>A	p.Glu353Lys	E353K	Likely pathogenic(Last reviewed: May 4, 2021)	reviewed by expert panel	***
P12830	CADH1_HUMAN	c.2195G>A	p.Arg732Gln	R732Q	Likely pathogenic(Last reviewed: Nov 21, 2018)	reviewed by expert panel	***
P12830	CADH1_HUMAN	c.4G>A	p.Gly2Ser	G2S	Likely benign(Last reviewed: Sep 17, 2019)	reviewed by expert panel	***
P12830	CADH1_HUMAN	c.8C>G	p.Pro3Arg	P3R	Likely benign(Last reviewed: Sep 11, 2019)	reviewed by expert panel	***
P12830	CADH1_HUMAN	c.113C>A	p.Thr38Lys	T38K	Likely benign(Last reviewed: Dec 28, 2020)	reviewed by expert panel	***
P12830	CADH1_HUMAN	c.113C>T	p.Thr38Met	T38M	Likely benign(Last reviewed: May 4, 2021)	reviewed by expert panel	***
P12830	CADH1_HUMAN	c.164T>G	p.Val55Gly	V55G	Likely benign(Last reviewed: Dec 28, 2020)	reviewed by expert panel	***
P12830	CADH1_HUMAN	c.269G>A	p.Arg90Gln	R90Q	Likely benign(Last reviewed: May 18, 2021)	reviewed by expert panel	***
P12830	CADH1_HUMAN	c.499G>A	p.Glu167Lys	E167K	Likely benign(Last reviewed: Jan 26, 2021)	reviewed by expert panel	***
P12830	CADH1_HUMAN	c.670C>T	p.Arg224Cys	R224C	Likely benign(Last reviewed: Sep 11, 2019)	reviewed by expert panel	***
P12830	CADH1_HUMAN	c.866C>T	p.Ala289Val	A289V	Likely benign(Last reviewed: Oct 21, 2020)	reviewed by expert panel	***
P12830	CADH1_HUMAN	c.1118C>T	p.Pro373Leu	P373L	Likely benign(Last reviewed: Sep 11, 2019)	reviewed by expert panel	***
P12830	CADH1_HUMAN	c.1174G>A	p.Val392Ile	V392I	Likely benign(Last reviewed: Sep 17, 2019)	reviewed by expert panel	***
P12830	CADH1_HUMAN	c.1225T>C	p.Trp409Arg	W409R	Likely benign(Last reviewed: Sep 11, 2019)	reviewed by expert panel	***
P12830	CADH1_HUMAN	c.1297G>A	p.Asp433Asn	D433N	Likely benign(Last reviewed: Sep 11, 2019)	reviewed by expert panel	***
P12830	CADH1_HUMAN	c.1493A>C	p.Asp498Ala	D498A	Likely benign(Last reviewed: Apr 21, 2020)	reviewed by expert panel	***
P12830	CADH1_HUMAN	c.1865A>G	p.Asn622Ser	N622S	Likely benign(Last reviewed: May 18, 2021)	reviewed by expert panel	***
P12830	CADH1_HUMAN	c.2053G>A	p.Val685Met	V685M	Likely benign(Last reviewed: Feb 18, 2020)	reviewed by expert panel	***
P12830	CADH1_HUMAN	c.2131C>G	p.Leu711Val	L711V	Likely benign(Last reviewed: Nov 19, 2019)	reviewed by expert panel	***
P12830	CADH1_HUMAN	c.2329G>A	p.Asp777Asn	D777N	Likely benign(Last reviewed: Jan 26, 2021)	reviewed by expert panel	***
P12830	CADH1_HUMAN	c.2343A>T	p.Glu781Asp	E781D	Likely benign(Last reviewed: Aug 19, 2020)	reviewed by expert panel	***
P12830	CADH1_HUMAN	c.2512A>G	p.Ser838Gly	S838G	Likely benign(Last reviewed: Sep 11, 2019)	reviewed by expert panel	***
P12830	CADH1_HUMAN	c.2635G>A	p.Gly879Ser	G879S	Likely benign(Last reviewed: Sep 11, 2019)	reviewed by expert panel	***
Q06124	PTN11_HUMAN	c.166A>G	p.Ile56Val	I56V	Pathogenic(Last reviewed: May 10, 2019)	reviewed by expert panel	***
Q06124	PTN11_HUMAN	c.184T>G	p.Tyr62Asp	Y62D	Pathogenic(Last reviewed: Feb 14, 2020)	reviewed by expert panel	***
Q06124	PTN11_HUMAN	c.188A>G	p.Tyr63Cys	Y63C	Pathogenic(Last reviewed: Apr 3, 2017)	reviewed by expert panel	***
Q06124	PTN11_HUMAN	c.205G>C	p.Glu69Gln	E69Q	Pathogenic(Last reviewed: Dec 5, 2019)	reviewed by expert panel	***
Q06124	PTN11_HUMAN	c.209A>G	p.Lys70Arg	K70R	Pathogenic(Last reviewed: Jun 25, 2020)	reviewed by expert panel	***
Q06124	PTN11_HUMAN	c.417G>C	p.Glu139Asp	E139D	Pathogenic(Last reviewed: Apr 3, 2017)	reviewed by expert panel	***
Q06124	PTN11_HUMAN	c.781C>T	p.Leu261Phe	L261F	Pathogenic(Last reviewed: Apr 3, 2017)	reviewed by expert panel	***
Q06124	PTN11_HUMAN	c.794G>A	p.Arg265Gln	R265Q	Pathogenic(Last reviewed: Apr 3, 2017)	reviewed by expert panel	***
Q06124	PTN11_HUMAN	c.922A>G	p.Asn308Asp	N308D	Pathogenic(Last reviewed: Apr 3, 2017)	reviewed by expert panel	***
Q06124	PTN11_HUMAN	c.1403C>T	p.Thr468Met	T468M	Pathogenic(Last reviewed: Apr 3, 2017)	reviewed by expert panel	***
Q06124	PTN11_HUMAN	c.1510A>G	p.Met504Val	M504V	Pathogenic(Last reviewed: Apr 3, 2017)	reviewed by expert panel	***
Q06124	PTN11_HUMAN	c.1529A>C	p.Gln510Pro	Q510P	Pathogenic(Last reviewed: Apr 3, 2017)	reviewed by expert panel	***
Q06124	PTN11_HUMAN	c.1530G>C	p.Gln510His	Q510H	Pathogenic(Last reviewed: Apr 3, 2017)	reviewed by expert panel	***
Q06124	PTN11_HUMAN	c.155C>T	p.Thr52Ile	T52I	Likely pathogenic(Last reviewed: Apr 3, 2017)	reviewed by expert panel	***
Q06124	PTN11_HUMAN	c.167T>C	p.Ile56Thr	I56T	Likely pathogenic(Last reviewed: May 10, 2019)	reviewed by expert panel	***
Q06124	PTN11_HUMAN	c.782T>A	p.Leu261His	L261H	Likely pathogenic(Last reviewed: Mar 16, 2020)	reviewed by expert panel	***
Q06124	PTN11_HUMAN	c.53A>G	p.Asn18Ser	N18S	Benign(Last reviewed: Apr 18, 2017)	reviewed by expert panel	***
Q06124	PTN11_HUMAN	c.925A>G	p.Ile309Val	I309V	Benign(Last reviewed: Apr 3, 2017)	reviewed by expert panel	***
Q06124	PTN11_HUMAN	c.1028G>A	p.Arg343Gln	R343Q	Benign(Last reviewed: Apr 18, 2017)	reviewed by expert panel	***
Q06124	PTN11_HUMAN	c.1052G>A	p.Arg351Gln	R351Q	Benign(Last reviewed: Apr 18, 2017)	reviewed by expert panel	***
Q06124	PTN11_HUMAN	c.1658C>T	p.Thr553Met	T553M	Benign(Last reviewed: Apr 3, 2017)	reviewed by expert panel	***
Q06124	PTN11_HUMAN	c.392A>G	p.Lys131Arg	K131R	Likely benign(Last reviewed: Aug 19, 2019)	reviewed by expert panel	***
Q06124	PTN11_HUMAN	c.1678C>T	p.Leu560Phe	L560F	Likely benign(Last reviewed: Apr 3, 2017)	reviewed by expert panel	***
P43246	MSH2_HUMAN	c.482T>A	p.Val161Asp	V161D	Pathogenic(Last reviewed: Mar 9, 2018)	reviewed by expert panel	***
P43246	MSH2_HUMAN	c.484G>A	p.Gly162Arg	G162R	Pathogenic(Last reviewed: Sep 5, 2013)	reviewed by expert panel	***
P43246	MSH2_HUMAN	c.488T>G	p.Val163Gly	V163G	Pathogenic(Last reviewed: Mar 18, 2015)	reviewed by expert panel	***
P43246	MSH2_HUMAN	c.488T>A	p.Val163Asp	V163D	Pathogenic(Last reviewed: Sep 5, 2013)	reviewed by expert panel	***
P43246	MSH2_HUMAN	c.490G>A	p.Gly164Arg	G164R	Pathogenic(Last reviewed: Sep 5, 2013)	reviewed by expert panel	***
P43246	MSH2_HUMAN	c.518T>G	p.Leu173Arg	L173R	Pathogenic(Last reviewed: Mar 9, 2018)	reviewed by expert panel	***
P43246	MSH2_HUMAN	c.560T>G	p.Leu187Arg	L187R	Pathogenic(Last reviewed: Sep 5, 2013)	reviewed by expert panel	***
P43246	MSH2_HUMAN	c.560T>C	p.Leu187Pro	L187P	Pathogenic(Last reviewed: Sep 5, 2013)	reviewed by expert panel	***
P43246	MSH2_HUMAN	c.595T>C	p.Cys199Arg	C199R	Pathogenic(Last reviewed: Sep 5, 2013)	reviewed by expert panel	***
P43246	MSH2_HUMAN	c.599T>A	p.Val200Asp	V200D	Pathogenic(Last reviewed: Oct 10, 2014)	reviewed by expert panel	***
P43246	MSH2_HUMAN	c.929T>C	p.Leu310Pro	L310P	Pathogenic(Last reviewed: Sep 5, 2013)	reviewed by expert panel	***
P43246	MSH2_HUMAN	c.989T>C	p.Leu330Pro	L330P	Pathogenic(Last reviewed: Jun 21, 2019)	reviewed by expert panel	***
P43246	MSH2_HUMAN	c.998G>A	p.Cys333Tyr	C333Y	Pathogenic(Last reviewed: Nov 3, 2016)	reviewed by expert panel	***
P43246	MSH2_HUMAN	c.1013G>A	p.Gly338Glu	G338E	Pathogenic(Last reviewed: Sep 5, 2013)	reviewed by expert panel	***
P43246	MSH2_HUMAN	c.1046C>T	p.Pro349Leu	P349L	Pathogenic(Last reviewed: Sep 5, 2013)	reviewed by expert panel	***
P43246	MSH2_HUMAN	c.1046C>G	p.Pro349Arg	P349R	Pathogenic(Last reviewed: Oct 10, 2014)	reviewed by expert panel	***
P43246	MSH2_HUMAN	c.1077A>T	p.Arg359Ser	R359S	Pathogenic(Last reviewed: Sep 5, 2013)	reviewed by expert panel	***
P43246	MSH2_HUMAN	c.1319T>C	p.Leu440Pro	L440P	Pathogenic(Last reviewed: Sep 5, 2013)	reviewed by expert panel	***
P43246	MSH2_HUMAN	c.1358T>A	p.Met453Lys	M453K	Pathogenic(Last reviewed: Sep 5, 2013)	reviewed by expert panel	***
P43246	MSH2_HUMAN	c.1660A>T	p.Ser554Cys	S554C	Pathogenic(Last reviewed: Sep 5, 2013)	reviewed by expert panel	***
P43246	MSH2_HUMAN	c.1660A>G	p.Ser554Gly	S554G	Pathogenic(Last reviewed: Jun 21, 2019)	reviewed by expert panel	***
P43246	MSH2_HUMAN	c.1661G>C	p.Ser554Thr	S554T	Pathogenic(Last reviewed: Sep 5, 2013)	reviewed by expert panel	***
P43246	MSH2_HUMAN	c.1759G>C	p.Gly587Arg	G587R	Pathogenic(Last reviewed: Sep 5, 2013)	reviewed by expert panel	***
P43246	MSH2_HUMAN	c.1865C>T	p.Pro622Leu	P622L	Pathogenic(Last reviewed: Sep 5, 2013)	reviewed by expert panel	***
P43246	MSH2_HUMAN	c.1906G>C	p.Ala636Pro	A636P	Pathogenic(Last reviewed: Sep 5, 2013)	reviewed by expert panel	***
P43246	MSH2_HUMAN	c.1915C>T	p.His639Tyr	H639Y	Pathogenic(Last reviewed: Sep 5, 2013)	reviewed by expert panel	***
P43246	MSH2_HUMAN	c.2006G>T	p.Gly669Val	G669V	Pathogenic(Last reviewed: Sep 5, 2013)	reviewed by expert panel	***
P43246	MSH2_HUMAN	c.2047G>A	p.Gly683Arg	G683R	Pathogenic(Last reviewed: Sep 5, 2013)	reviewed by expert panel	***
P43246	MSH2_HUMAN	c.2063T>G	p.Met688Arg	M688R	Pathogenic(Last reviewed: Sep 5, 2013)	reviewed by expert panel	***
P43246	MSH2_HUMAN	c.2083G>A	p.Val695Met	V695M	Pathogenic(Last reviewed: Oct 18, 2018)	reviewed by expert panel	***
P43246	MSH2_HUMAN	c.2087C>T	p.Pro696Leu	P696L	Pathogenic(Last reviewed: Jun 21, 2019)	reviewed by expert panel	***
P43246	MSH2_HUMAN	c.2089T>C	p.Cys697Arg	C697R	Pathogenic(Last reviewed: Sep 5, 2013)	reviewed by expert panel	***
P43246	MSH2_HUMAN	c.2090G>T	p.Cys697Phe	C697F	Pathogenic(Last reviewed: Sep 5, 2013)	reviewed by expert panel	***
P43246	MSH2_HUMAN	c.277C>T	p.Leu93Phe	L93F	Likely pathogenic(Last reviewed: Jun 21, 2019)	reviewed by expert panel	***
P43246	MSH2_HUMAN	c.491G>A	p.Gly164Glu	G164E	Likely pathogenic(Last reviewed: Nov 22, 2018)	reviewed by expert panel	***
P43246	MSH2_HUMAN	c.493T>G	p.Tyr165Asp	Y165D	Likely pathogenic(Last reviewed: Jun 21, 2019)	reviewed by expert panel	***
P43246	MSH2_HUMAN	c.1022T>C	p.Leu341Pro	L341P	Likely pathogenic(Last reviewed: Jun 21, 2019)	reviewed by expert panel	***
P43246	MSH2_HUMAN	c.1571G>C	p.Arg524Pro	R524P	Likely pathogenic(Last reviewed: Jun 21, 2019)	reviewed by expert panel	***
P43246	MSH2_HUMAN	c.1667T>G	p.Leu556Trp	L556W	Likely pathogenic(Last reviewed: Mar 9, 2018)	reviewed by expert panel	***
P43246	MSH2_HUMAN	c.1808A>G	p.Asp603Gly	D603G	Likely pathogenic(Last reviewed: Jun 21, 2019)	reviewed by expert panel	***
P43246	MSH2_HUMAN	c.1955C>A	p.Pro652His	P652H	Likely pathogenic(Last reviewed: Jun 21, 2019)	reviewed by expert panel	***
P43246	MSH2_HUMAN	c.1979A>G	p.Asp660Gly	D660G	Likely pathogenic(Last reviewed: Jun 21, 2019)	reviewed by expert panel	***
P43246	MSH2_HUMAN	c.2020G>C	p.Gly674Arg	G674R	Likely pathogenic(Last reviewed: Jun 21, 2019)	reviewed by expert panel	***
P43246	MSH2_HUMAN	c.2021G>A	p.Gly674Asp	G674D	Likely pathogenic(Last reviewed: Jun 21, 2019)	reviewed by expert panel	***
P43246	MSH2_HUMAN	c.2074G>C	p.Gly692Arg	G692R	Likely pathogenic(Last reviewed: Jun 21, 2019)	reviewed by expert panel	***
P43246	MSH2_HUMAN	c.2075G>T	p.Gly692Val	G692V	Likely pathogenic(Last reviewed: Mar 9, 2018)	reviewed by expert panel	***
P43246	MSH2_HUMAN	c.2090G>A	p.Cys697Tyr	C697Y	Likely pathogenic(Last reviewed: Mar 9, 2018)	reviewed by expert panel	***
P43246	MSH2_HUMAN	c.2245G>A	p.Glu749Lys	E749K	Likely pathogenic(Last reviewed: Jun 21, 2019)	reviewed by expert panel	***
P43246	MSH2_HUMAN	c.4G>A	p.Ala2Thr	A2T	Likely benign(Last reviewed: Jun 13, 2018)	reviewed by expert panel	***
P43246	MSH2_HUMAN	c.7G>T	p.Val3Leu	V3L	Benign(Last reviewed: Oct 18, 2018)	reviewed by expert panel	***
P43246	MSH2_HUMAN	c.23C>T	p.Thr8Met	T8M	Benign(Last reviewed: Sep 5, 2013)	reviewed by expert panel	***
P43246	MSH2_HUMAN	c.138C>G	p.His46Gln	H46Q	Likely benign(Last reviewed: Dec 19, 2018)	reviewed by expert panel	***
P43246	MSH2_HUMAN	c.164G>A	p.Arg55Gln	R55Q	Likely benign(Last reviewed: Dec 19, 2018)	reviewed by expert panel	***
P43246	MSH2_HUMAN	c.287G>A	p.Arg96His	R96H	Likely benign(Last reviewed: Sep 5, 2013)	reviewed by expert panel	***
P43246	MSH2_HUMAN	c.304G>A	p.Val102Ile	V102I	Likely benign(Last reviewed: Sep 5, 2013)	reviewed by expert panel	***
P43246	MSH2_HUMAN	c.317G>A	p.Arg106Lys	R106K	Benign(Last reviewed: Sep 5, 2013)	reviewed by expert panel	***
P43246	MSH2_HUMAN	c.380A>G	p.Asn127Ser	N127S	Benign(Last reviewed: Sep 5, 2013)	reviewed by expert panel	***
P43246	MSH2_HUMAN	c.499G>C	p.Asp167His	D167H	Benign(Last reviewed: Jun 13, 2018)	reviewed by expert panel	***
P43246	MSH2_HUMAN	c.505A>G	p.Ile169Val	I169V	Likely benign(Last reviewed: Sep 5, 2013)	reviewed by expert panel	***
P43246	MSH2_HUMAN	c.593A>G	p.Glu198Gly	E198G	Benign(Last reviewed: Sep 5, 2013)	reviewed by expert panel	***
P43246	MSH2_HUMAN	c.815C>T	p.Ala272Val	A272V	Benign(Last reviewed: Oct 18, 2018)	reviewed by expert panel	***
P43246	MSH2_HUMAN	c.944G>T	p.Gly315Val	G315V	Likely benign(Last reviewed: Dec 19, 2018)	reviewed by expert panel	***
P43246	MSH2_HUMAN	c.965G>A	p.Gly322Asp	G322D	Benign(Last reviewed: Sep 5, 2013)	reviewed by expert panel	***
P43246	MSH2_HUMAN	c.1168C>T	p.Leu390Phe	L390F	Benign(Last reviewed: Sep 5, 2013)	reviewed by expert panel	***
P43246	MSH2_HUMAN	c.1255C>A	p.Gln419Lys	Q419K	Likely benign(Last reviewed: Sep 5, 2013)	reviewed by expert panel	***
P43246	MSH2_HUMAN	c.1690A>G	p.Thr564Ala	T564A	Benign(Last reviewed: Sep 5, 2013)	reviewed by expert panel	***
P43246	MSH2_HUMAN	c.1730T>C	p.Ile577Thr	I577T	Likely benign(Last reviewed: Sep 5, 2013)	reviewed by expert panel	***
P43246	MSH2_HUMAN	c.1886A>G	p.Gln629Arg	Q629R	Benign(Last reviewed: Sep 5, 2013)	reviewed by expert panel	***
P43246	MSH2_HUMAN	c.2500G>A	p.Ala834Thr	A834T	Likely benign(Last reviewed: Sep 5, 2013)	reviewed by expert panel	***
P43246	MSH2_HUMAN	c.2579C>T	p.Ser860Leu	S860L	Likely benign(Last reviewed: Sep 5, 2013)	reviewed by expert panel	***
P43246	MSH2_HUMAN	c.2681T>G	p.Met894Arg	M894R	Likely benign(Last reviewed: Dec 19, 2018)	reviewed by expert panel	***
P43246	MSH2_HUMAN	c.2714C>G	p.Thr905Arg	T905R	Likely benign(Last reviewed: Nov 24, 2015)	reviewed by expert panel	***
P12883	MYH7_HUMAN	c.5740G>A	p.Glu1914Lys	E1914K	Likely pathogenic(Last reviewed: Mar 22, 2021)	reviewed by expert panel	***
P12883	MYH7_HUMAN	c.5401G>A	p.Glu1801Lys	E1801K	Likely pathogenic(Last reviewed: Dec 15, 2016)	reviewed by expert panel	***
P12883	MYH7_HUMAN	c.4258C>T	p.Arg1420Trp	R1420W	Likely pathogenic(Last reviewed: Dec 9, 2021)	reviewed by expert panel	***
P12883	MYH7_HUMAN	c.4130C>T	p.Thr1377Met	T1377M	Pathogenic(Last reviewed: Nov 23, 2021)	reviewed by expert panel	***
P12883	MYH7_HUMAN	c.4066G>A	p.Glu1356Lys	E1356K	Pathogenic(Last reviewed: Nov 30, 2021)	reviewed by expert panel	***
P12883	MYH7_HUMAN	c.3578G>A	p.Arg1193His	R1193H	Likely pathogenic(Last reviewed: Dec 22, 2021)	reviewed by expert panel	***
P12883	MYH7_HUMAN	c.3169G>A	p.Gly1057Ser	G1057S	Likely pathogenic(Last reviewed: Dec 9, 2021)	reviewed by expert panel	***
P12883	MYH7_HUMAN	c.3158G>A	p.Arg1053Gln	R1053Q	Pathogenic(Last reviewed: Nov 30, 2021)	reviewed by expert panel	***
P12883	MYH7_HUMAN	c.3134G>T	p.Arg1045Leu	R1045L	Likely pathogenic(Last reviewed: Aug 25, 2021)	reviewed by expert panel	***
P12883	MYH7_HUMAN	c.2845G>A	p.Glu949Lys	E949K	Likely pathogenic(Last reviewed: Mar 22, 2021)	reviewed by expert panel	***
P12883	MYH7_HUMAN	c.2722C>G	p.Leu908Val	L908V	Pathogenic(Last reviewed: Dec 15, 2016)	reviewed by expert panel	***
P12883	MYH7_HUMAN	c.2717A>G	p.Asp906Gly	D906G	Pathogenic(Last reviewed: Dec 15, 2016)	reviewed by expert panel	***
P12883	MYH7_HUMAN	c.2711G>A	p.Arg904His	R904H	Pathogenic(Last reviewed: Sep 27, 2021)	reviewed by expert panel	***
P12883	MYH7_HUMAN	c.2710C>T	p.Arg904Cys	R904C	Pathogenic(Last reviewed: Sep 27, 2021)	reviewed by expert panel	***
P12883	MYH7_HUMAN	c.2681A>G	p.Glu894Gly	E894G	Pathogenic(Last reviewed: Dec 15, 2016)	reviewed by expert panel	***
P12883	MYH7_HUMAN	c.2609G>A	p.Arg870His	R870H	Pathogenic(Last reviewed: Dec 15, 2016)	reviewed by expert panel	***
P12883	MYH7_HUMAN	c.2608C>T	p.Arg870Cys	R870C	Likely pathogenic(Last reviewed: Nov 30, 2021)	reviewed by expert panel	***
P12883	MYH7_HUMAN	c.2606G>A	p.Arg869His	R869H	Likely pathogenic(Last reviewed: Sep 28, 2021)	reviewed by expert panel	***
P12883	MYH7_HUMAN	c.2602G>C	p.Ala868Pro	A868P	Likely pathogenic(Last reviewed: Sep 28, 2021)	reviewed by expert panel	***
P12883	MYH7_HUMAN	c.2593A>G	p.Lys865Glu	K865E	Likely pathogenic(Last reviewed: Mar 22, 2021)	reviewed by expert panel	***
P12883	MYH7_HUMAN	c.2539A>G	p.Lys847Glu	K847E	Pathogenic(Last reviewed: Nov 30, 2021)	reviewed by expert panel	***
P12883	MYH7_HUMAN	c.2513C>T	p.Pro838Leu	P838L	Pathogenic(Last reviewed: Dec 15, 2016)	reviewed by expert panel	***
P12883	MYH7_HUMAN	c.2221G>T	p.Gly741Trp	G741W	Pathogenic(Last reviewed: Dec 15, 2016)	reviewed by expert panel	***
P12883	MYH7_HUMAN	c.2221G>C	p.Gly741Arg	G741R	Pathogenic(Last reviewed: Dec 15, 2016)	reviewed by expert panel	***
P12883	MYH7_HUMAN	c.2207T>C	p.Ile736Thr	I736T	Pathogenic(Last reviewed: Dec 15, 2016)	reviewed by expert panel	***
P12883	MYH7_HUMAN	c.2167C>G	p.Arg723Gly	R723G	Pathogenic(Last reviewed: Dec 15, 2016)	reviewed by expert panel	***
P12883	MYH7_HUMAN	c.2167C>T	p.Arg723Cys	R723C	Pathogenic(Last reviewed: Dec 15, 2016)	reviewed by expert panel	***
P12883	MYH7_HUMAN	c.2156G>A	p.Arg719Gln	R719Q	Pathogenic(Last reviewed: Dec 15, 2016)	reviewed by expert panel	***
P12883	MYH7_HUMAN	c.2155C>T	p.Arg719Trp	R719W	Pathogenic(Last reviewed: Dec 15, 2016)	reviewed by expert panel	***
P12883	MYH7_HUMAN	c.2146G>A	p.Gly716Arg	G716R	Pathogenic(Last reviewed: Dec 15, 2016)	reviewed by expert panel	***
P12883	MYH7_HUMAN	c.2129C>A	p.Pro710His	P710H	Likely pathogenic(Last reviewed: Sep 28, 2021)	reviewed by expert panel	***
P12883	MYH7_HUMAN	c.1988G>A	p.Arg663His	R663H	Pathogenic(Last reviewed: Dec 15, 2016)	reviewed by expert panel	***
P12883	MYH7_HUMAN	c.1750G>C	p.Gly584Arg	G584R	Pathogenic(Last reviewed: Dec 15, 2016)	reviewed by expert panel	***
P12883	MYH7_HUMAN	c.1594T>C	p.Ser532Pro	S532P	Pathogenic(Last reviewed: Dec 15, 2016)	reviewed by expert panel	***
P12883	MYH7_HUMAN	c.1370T>C	p.Ile457Thr	I457T	Likely pathogenic(Last reviewed: Sep 22, 2021)	reviewed by expert panel	***
P12883	MYH7_HUMAN	c.1358G>A	p.Arg453His	R453H	Pathogenic(Last reviewed: Dec 15, 2016)	reviewed by expert panel	***
P12883	MYH7_HUMAN	c.1357C>A	p.Arg453Ser	R453S	Pathogenic(Last reviewed: Jun 16, 2021)	reviewed by expert panel	***
P12883	MYH7_HUMAN	c.1357C>T	p.Arg453Cys	R453C	Pathogenic(Last reviewed: Dec 15, 2016)	reviewed by expert panel	***
P12883	MYH7_HUMAN	c.1318G>A	p.Val440Met	V440M	Likely pathogenic(Last reviewed: Aug 12, 2020)	reviewed by expert panel	***
P12883	MYH7_HUMAN	c.1208G>A	p.Arg403Gln	R403Q	Pathogenic(Last reviewed: Dec 15, 2016)	reviewed by expert panel	***
P12883	MYH7_HUMAN	c.1207C>T	p.Arg403Trp	R403W	Pathogenic(Last reviewed: Dec 15, 2016)	reviewed by expert panel	***
P12883	MYH7_HUMAN	c.1157A>G	p.Tyr386Cys	Y386C	Likely pathogenic(Last reviewed: Nov 30, 2021)	reviewed by expert panel	***
P12883	MYH7_HUMAN	c.1106G>A	p.Arg369Gln	R369Q	Likely pathogenic(Last reviewed: Dec 22, 2021)	reviewed by expert panel	***
P12883	MYH7_HUMAN	c.1012G>A	p.Val338Met	V338M	Likely pathogenic(Last reviewed: Sep 27, 2021)	reviewed by expert panel	***
P12883	MYH7_HUMAN	c.788T>C	p.Ile263Thr	I263T	Pathogenic(Last reviewed: Dec 15, 2016)	reviewed by expert panel	***
P12883	MYH7_HUMAN	c.715G>A	p.Asp239Asn	D239N	Likely pathogenic(Last reviewed: Mar 22, 2021)	reviewed by expert panel	***
P12883	MYH7_HUMAN	c.428G>A	p.Arg143Gln	R143Q	Likely pathogenic(Last reviewed: Dec 16, 2015)	reviewed by expert panel	***
P12883	MYH7_HUMAN	c.5704G>C	p.Glu1902Gln	E1902Q	Likely benign(Last reviewed: Mar 22, 2021)	reviewed by expert panel	***
P12883	MYH7_HUMAN	c.3981C>A	p.Asn1327Lys	N1327K	Likely benign(Last reviewed: Apr 24, 2020)	reviewed by expert panel	***
P12883	MYH7_HUMAN	c.3770A>G	p.Asn1257Ser	N1257S	Benign(Last reviewed: Dec 16, 2016)	reviewed by expert panel	***
P12883	MYH7_HUMAN	c.3382G>A	p.Ala1128Thr	A1128T	Likely benign(Last reviewed: Mar 22, 2021)	reviewed by expert panel	***
P12883	MYH7_HUMAN	c.3286G>T	p.Asp1096Tyr	D1096Y	Likely benign(Last reviewed: Mar 22, 2021)	reviewed by expert panel	***
P12883	MYH7_HUMAN	c.2945T>C	p.Met982Thr	M982T	Benign(Last reviewed: Dec 15, 2016)	reviewed by expert panel	***
P12883	MYH7_HUMAN	c.2360G>A	p.Arg787His	R787H	Likely benign(Last reviewed: Apr 27, 2021)	reviewed by expert panel	***
P12883	MYH7_HUMAN	c.1322C>T	p.Thr441Met	T441M	Benign(Last reviewed: Jun 16, 2021)	reviewed by expert panel	***
P12883	MYH7_HUMAN	c.77C>T	p.Ala26Val	A26V	Benign(Last reviewed: Dec 15, 2016)	reviewed by expert panel	***
Q02750	MP2K1_HUMAN	c.158T>C	p.Phe53Ser	F53S	Pathogenic(Last reviewed: May 9, 2017)	reviewed by expert panel	***
Q02750	MP2K1_HUMAN	c.169A>C	p.Lys57Gln	K57Q	Likely pathogenic(Last reviewed: May 9, 2017)	reviewed by expert panel	***
Q02750	MP2K1_HUMAN	c.199G>A	p.Asp67Asn	D67N	Pathogenic(Last reviewed: May 9, 2017)	reviewed by expert panel	***
Q02750	MP2K1_HUMAN	c.275T>G	p.Leu92Arg	L92R	Likely pathogenic(Last reviewed: May 9, 2017)	reviewed by expert panel	***
Q02750	MP2K1_HUMAN	c.323G>T	p.Arg108Leu	R108L	Pathogenic(Last reviewed: Jun 25, 2020)	reviewed by expert panel	***
Q02750	MP2K1_HUMAN	c.364A>G	p.Asn122Asp	N122D	Pathogenic(Last reviewed: Mar 16, 2020)	reviewed by expert panel	***
Q02750	MP2K1_HUMAN	c.370C>T	p.Pro124Ser	P124S	Pathogenic(Last reviewed: Jul 2, 2020)	reviewed by expert panel	***
Q02750	MP2K1_HUMAN	c.388T>C	p.Tyr130His	Y130H	Likely pathogenic(Last reviewed: May 9, 2017)	reviewed by expert panel	***
Q02750	MP2K1_HUMAN	c.389A>G	p.Tyr130Cys	Y130C	Pathogenic(Last reviewed: May 9, 2017)	reviewed by expert panel	***
Q02750	MP2K1_HUMAN	c.608A>G	p.Glu203Gly	E203G	Pathogenic(Last reviewed: May 18, 2020)	reviewed by expert panel	***
Q02750	MP2K1_HUMAN	c.848C>T	p.Ala283Val	A283V	Benign(Last reviewed: May 9, 2017)	reviewed by expert panel	***
P42345	MTOR_HUMAN	c.7280T>C	p.Leu2427Pro	L2427P	Pathogenic(Last reviewed: Feb 12, 2022)	reviewed by expert panel	***
P42345	MTOR_HUMAN	c.6644C>A	p.Ser2215Tyr	S2215Y	Pathogenic(Last reviewed: Feb 17, 2022)	reviewed by expert panel	***
P42345	MTOR_HUMAN	c.6644C>T	p.Ser2215Phe	S2215F	Pathogenic(Last reviewed: Feb 12, 2022)	reviewed by expert panel	***
P42345	MTOR_HUMAN	c.5930C>G	p.Thr1977Arg	T1977R	Pathogenic(Last reviewed: Feb 17, 2022)	reviewed by expert panel	***
P42345	MTOR_HUMAN	c.5930C>A	p.Thr1977Lys	T1977K	Pathogenic(Last reviewed: Feb 12, 2022)	reviewed by expert panel	***
P42345	MTOR_HUMAN	c.5005G>T	p.Ala1669Ser	A1669S	Likely pathogenic(Last reviewed: Feb 11, 2022)	reviewed by expert panel	***
P42345	MTOR_HUMAN	c.4468T>C	p.Trp1490Arg	W1490R	Likely pathogenic(Last reviewed: Feb 11, 2022)	reviewed by expert panel	***
P42345	MTOR_HUMAN	c.4448G>A	p.Cys1483Tyr	C1483Y	Pathogenic(Last reviewed: Feb 17, 2022)	reviewed by expert panel	***
P42345	MTOR_HUMAN	c.4447T>C	p.Cys1483Arg	C1483R	Pathogenic(Last reviewed: Feb 11, 2022)	reviewed by expert panel	***
P42345	MTOR_HUMAN	c.4379T>C	p.Leu1460Pro	L1460P	Pathogenic(Last reviewed: Feb 11, 2022)	reviewed by expert panel	***
P42345	MTOR_HUMAN	c.6440A>C	p.Asn2147Thr	N2147T	Likely benign(Last reviewed: Feb 12, 2022)	reviewed by expert panel	***
P42345	MTOR_HUMAN	c.5501C>T	p.Thr1834Met	T1834M	Likely benign(Last reviewed: Feb 12, 2022)	reviewed by expert panel	***
P42345	MTOR_HUMAN	c.3646A>G	p.Ile1216Val	I1216V	Likely benign(Last reviewed: Feb 12, 2022)	reviewed by expert panel	***
P04049	RAF1_HUMAN	c.1837C>G	p.Leu613Val	L613V	Pathogenic(Last reviewed: Apr 3, 2017)	reviewed by expert panel	***
P04049	RAF1_HUMAN	c.1472C>T	p.Thr491Ile	T491I	Pathogenic(Last reviewed: Apr 3, 2017)	reviewed by expert panel	***
P04049	RAF1_HUMAN	c.1082G>C	p.Gly361Ala	G361A	Pathogenic(Last reviewed: Apr 3, 2017)	reviewed by expert panel	***
P04049	RAF1_HUMAN	c.788T>G	p.Val263Gly	V263G	Likely pathogenic(Last reviewed: Apr 3, 2017)	reviewed by expert panel	***
P04049	RAF1_HUMAN	c.781C>T	p.Pro261Ser	P261S	Pathogenic(Last reviewed: Apr 3, 2017)	reviewed by expert panel	***
P04049	RAF1_HUMAN	c.776C>A	p.Ser259Tyr	S259Y	Pathogenic(Last reviewed: May 18, 2020)	reviewed by expert panel	***
P04049	RAF1_HUMAN	c.775T>G	p.Ser259Ala	S259A	Pathogenic(Last reviewed: Jun 25, 2020)	reviewed by expert panel	***
P04049	RAF1_HUMAN	c.775T>A	p.Ser259Thr	S259T	Pathogenic(Last reviewed: Apr 3, 2017)	reviewed by expert panel	***
P04049	RAF1_HUMAN	c.770C>T	p.Ser257Leu	S257L	Pathogenic(Last reviewed: Apr 3, 2017)	reviewed by expert panel	***
P04049	RAF1_HUMAN	c.769T>C	p.Ser257Pro	S257P	Likely pathogenic(Last reviewed: Apr 3, 2017)	reviewed by expert panel	***
P04049	RAF1_HUMAN	c.768G>T	p.Arg256Ser	R256S	Pathogenic(Last reviewed: Apr 3, 2017)	reviewed by expert panel	***
P04049	RAF1_HUMAN	c.1141G>A	p.Asp381Asn	D381N	Benign(Last reviewed: Apr 18, 2017)	reviewed by expert panel	***
P04049	RAF1_HUMAN	c.923C>T	p.Pro308Leu	P308L	Benign(Last reviewed: Apr 18, 2017)	reviewed by expert panel	***
P04049	RAF1_HUMAN	c.907A>G	p.Thr303Ala	T303A	Likely benign(Last reviewed: Apr 18, 2017)	reviewed by expert panel	***
P04049	RAF1_HUMAN	c.212A>G	p.Asn71Ser	N71S	Benign(Last reviewed: Apr 3, 2017)	reviewed by expert panel	***
P04049	RAF1_HUMAN	c.125C>T	p.Ala42Val	A42V	Likely benign(Last reviewed: Apr 18, 2017)	reviewed by expert panel	***
P04049	RAF1_HUMAN	c.124G>A	p.Ala42Thr	A42T	Likely benign(Last reviewed: Apr 18, 2017)	reviewed by expert panel	***
P04049	RAF1_HUMAN	c.119G>A	p.Arg40His	R40H	Benign(Last reviewed: Apr 3, 2017)	reviewed by expert panel	***
P04049	RAF1_HUMAN	c.94A>G	p.Ile32Val	I32V	Benign(Last reviewed: Jun 27, 2019)	reviewed by expert panel	***
P04049	RAF1_HUMAN	c.66T>G	p.Phe22Leu	F22L	Likely benign(Last reviewed: Apr 3, 2017)	reviewed by expert panel	***
P38398	BRCA1_HUMAN	c.5516T>C	p.Leu1839Ser	L1839S	Pathogenic(Last reviewed: Jun 18, 2019)	reviewed by expert panel	***
P38398	BRCA1_HUMAN	c.5513T>A	p.Val1838Glu	V1838E	Pathogenic(Last reviewed: Aug 10, 2015)	reviewed by expert panel	***
P38398	BRCA1_HUMAN	c.5509T>C	p.Trp1837Arg	W1837R	Pathogenic(Last reviewed: Jun 18, 2019)	reviewed by expert panel	***
P38398	BRCA1_HUMAN	c.5363G>T	p.Gly1788Val	G1788V	Pathogenic(Last reviewed: Aug 10, 2015)	reviewed by expert panel	***
P38398	BRCA1_HUMAN	c.5324T>A	p.Met1775Lys	M1775K	Pathogenic(Last reviewed: Aug 10, 2015)	reviewed by expert panel	***
P38398	BRCA1_HUMAN	c.5324T>G	p.Met1775Arg	M1775R	Pathogenic(Last reviewed: Aug 10, 2015)	reviewed by expert panel	***
P38398	BRCA1_HUMAN	c.5309G>T	p.Gly1770Val	G1770V	Pathogenic(Last reviewed: Jul 18, 2018)	reviewed by expert panel	***
P38398	BRCA1_HUMAN	c.5297T>G	p.Ile1766Ser	I1766S	Pathogenic(Last reviewed: Aug 10, 2015)	reviewed by expert panel	***
P38398	BRCA1_HUMAN	c.5291T>C	p.Leu1764Pro	L1764P	Pathogenic(Last reviewed: Aug 10, 2015)	reviewed by expert panel	***
P38398	BRCA1_HUMAN	c.5212G>A	p.Gly1738Arg	G1738R	Pathogenic(Last reviewed: Aug 10, 2015)	reviewed by expert panel	***
P38398	BRCA1_HUMAN	c.5207T>C	p.Val1736Ala	V1736A	Pathogenic(Last reviewed: Jun 25, 2019)	reviewed by expert panel	***
P38398	BRCA1_HUMAN	c.5144G>A	p.Ser1715Asn	S1715N	Pathogenic(Last reviewed: Jun 18, 2019)	reviewed by expert panel	***
P38398	BRCA1_HUMAN	c.5143A>C	p.Ser1715Arg	S1715R	Pathogenic(Last reviewed: Aug 10, 2015)	reviewed by expert panel	***
P38398	BRCA1_HUMAN	c.5123C>A	p.Ala1708Glu	A1708E	Pathogenic(Last reviewed: Aug 10, 2015)	reviewed by expert panel	***
P38398	BRCA1_HUMAN	c.5117G>A	p.Gly1706Glu	G1706E	Pathogenic(Last reviewed: Aug 10, 2015)	reviewed by expert panel	***
P38398	BRCA1_HUMAN	c.5096G>A	p.Arg1699Gln	R1699Q	Pathogenic(Last reviewed: May 10, 2017)	reviewed by expert panel	***
P38398	BRCA1_HUMAN	c.5095C>T	p.Arg1699Trp	R1699W	Pathogenic(Last reviewed: Aug 10, 2015)	reviewed by expert panel	***
P38398	BRCA1_HUMAN	c.5089T>C	p.Cys1697Arg	C1697R	Pathogenic(Last reviewed: Jun 18, 2019)	reviewed by expert panel	***
P38398	BRCA1_HUMAN	c.5074G>C	p.Asp1692His	D1692H	Pathogenic(Last reviewed: Jun 18, 2019)	reviewed by expert panel	***
P38398	BRCA1_HUMAN	c.5054C>T	p.Thr1685Ile	T1685I	Pathogenic(Last reviewed: Aug 10, 2015)	reviewed by expert panel	***
P38398	BRCA1_HUMAN	c.5053A>G	p.Thr1685Ala	T1685A	Pathogenic(Last reviewed: Aug 10, 2015)	reviewed by expert panel	***
P38398	BRCA1_HUMAN	c.4675G>A	p.Glu1559Lys	E1559K	Pathogenic(Last reviewed: Jun 18, 2019)	reviewed by expert panel	***
P38398	BRCA1_HUMAN	c.4484G>C	p.Arg1495Thr	R1495T	Pathogenic(Last reviewed: Jun 18, 2019)	reviewed by expert panel	***
P38398	BRCA1_HUMAN	c.211A>G	p.Arg71Gly	R71G	Pathogenic(Last reviewed: Jun 18, 2019)	reviewed by expert panel	***
P38398	BRCA1_HUMAN	c.191G>A	p.Cys64Tyr	C64Y	Pathogenic(Last reviewed: Jun 18, 2019)	reviewed by expert panel	***
P38398	BRCA1_HUMAN	c.181T>G	p.Cys61Gly	C61G	Pathogenic(Last reviewed: Aug 10, 2015)	reviewed by expert panel	***
P38398	BRCA1_HUMAN	c.140G>A	p.Cys47Tyr	C47Y	Pathogenic(Last reviewed: Jun 18, 2019)	reviewed by expert panel	***
P38398	BRCA1_HUMAN	c.131G>T	p.Cys44Phe	C44F	Pathogenic(Last reviewed: Jun 18, 2019)	reviewed by expert panel	***
P38398	BRCA1_HUMAN	c.131G>A	p.Cys44Tyr	C44Y	Pathogenic(Last reviewed: Aug 10, 2015)	reviewed by expert panel	***
P38398	BRCA1_HUMAN	c.130T>A	p.Cys44Ser	C44S	Pathogenic(Last reviewed: Aug 10, 2015)	reviewed by expert panel	***
P38398	BRCA1_HUMAN	c.122A>G	p.His41Arg	H41R	Pathogenic(Last reviewed: Aug 10, 2015)	reviewed by expert panel	***
P38398	BRCA1_HUMAN	c.115T>C	p.Cys39Arg	C39R	Pathogenic(Last reviewed: Aug 10, 2015)	reviewed by expert panel	***
P38398	BRCA1_HUMAN	c.110C>A	p.Thr37Lys	T37K	Pathogenic(Last reviewed: Aug 10, 2015)	reviewed by expert panel	***
P38398	BRCA1_HUMAN	c.65T>C	p.Leu22Ser	L22S	Pathogenic(Last reviewed: Aug 10, 2015)	reviewed by expert panel	***
P38398	BRCA1_HUMAN	c.53T>C	p.Met18Thr	M18T	Pathogenic(Last reviewed: Jun 18, 2019)	reviewed by expert panel	***
P38398	BRCA1_HUMAN	c.3G>T	p.Met1Ile	M1I	Pathogenic(Last reviewed: Jun 18, 2019)	reviewed by expert panel	***
P38398	BRCA1_HUMAN	c.5576C>G	p.Pro1859Arg	P1859R	Benign(Last reviewed: Aug 10, 2015)	reviewed by expert panel	***
P38398	BRCA1_HUMAN	c.5572A>C	p.Ile1858Leu	I1858L	Benign(Last reviewed: Aug 10, 2015)	reviewed by expert panel	***
P38398	BRCA1_HUMAN	c.5531T>G	p.Leu1844Arg	L1844R	Benign(Last reviewed: Jun 18, 2019)	reviewed by expert panel	***
P38398	BRCA1_HUMAN	c.5411T>A	p.Val1804Asp	V1804D	Benign(Last reviewed: Aug 10, 2015)	reviewed by expert panel	***
P38398	BRCA1_HUMAN	c.5252G>A	p.Arg1751Gln	R1751Q	Benign(Last reviewed: Aug 10, 2015)	reviewed by expert panel	***
P38398	BRCA1_HUMAN	c.5198A>G	p.Asp1733Gly	D1733G	Benign(Last reviewed: Jun 18, 2019)	reviewed by expert panel	***
P38398	BRCA1_HUMAN	c.5158A>G	p.Thr1720Ala	T1720A	Benign(Last reviewed: Aug 10, 2015)	reviewed by expert panel	***
P38398	BRCA1_HUMAN	c.5117G>C	p.Gly1706Ala	G1706A	Benign(Last reviewed: Aug 10, 2015)	reviewed by expert panel	***
P38398	BRCA1_HUMAN	c.5044G>A	p.Glu1682Lys	E1682K	Benign(Last reviewed: Aug 10, 2015)	reviewed by expert panel	***
P38398	BRCA1_HUMAN	c.5024C>T	p.Thr1675Ile	T1675I	Benign(Last reviewed: Jun 18, 2019)	reviewed by expert panel	***
P38398	BRCA1_HUMAN	c.4991T>C	p.Leu1664Pro	L1664P	Benign(Last reviewed: Aug 10, 2015)	reviewed by expert panel	***
P38398	BRCA1_HUMAN	c.4985T>C	p.Phe1662Ser	F1662S	Benign(Last reviewed: Aug 10, 2015)	reviewed by expert panel	***
P38398	BRCA1_HUMAN	c.4956G>A	p.Met1652Ile	M1652I	Benign(Last reviewed: Aug 10, 2015)	reviewed by expert panel	***
P38398	BRCA1_HUMAN	c.4955T>C	p.Met1652Thr	M1652T	Benign(Last reviewed: Aug 10, 2015)	reviewed by expert panel	***
P38398	BRCA1_HUMAN	c.4910C>T	p.Pro1637Leu	P1637L	Benign(Last reviewed: Aug 10, 2015)	reviewed by expert panel	***
P38398	BRCA1_HUMAN	c.4883T>C	p.Met1628Thr	M1628T	Benign(Last reviewed: Aug 10, 2015)	reviewed by expert panel	***
P38398	BRCA1_HUMAN	c.4840C>T	p.Pro1614Ser	P1614S	Benign(Last reviewed: Aug 10, 2015)	reviewed by expert panel	***
P38398	BRCA1_HUMAN	c.4837A>G	p.Ser1613Gly	S1613G	Benign(Last reviewed: Aug 10, 2015)	reviewed by expert panel	***
P38398	BRCA1_HUMAN	c.4816A>G	p.Lys1606Glu	K1606E	Benign(Last reviewed: Jun 18, 2019)	reviewed by expert panel	***
P38398	BRCA1_HUMAN	c.4691T>C	p.Leu1564Pro	L1564P	Benign(Last reviewed: Aug 10, 2015)	reviewed by expert panel	***
P38398	BRCA1_HUMAN	c.4636G>T	p.Asp1546Tyr	D1546Y	Benign(Last reviewed: Aug 10, 2015)	reviewed by expert panel	***
P38398	BRCA1_HUMAN	c.4636G>A	p.Asp1546Asn	D1546N	Benign(Last reviewed: Aug 10, 2015)	reviewed by expert panel	***
P38398	BRCA1_HUMAN	c.4600G>A	p.Val1534Met	V1534M	Benign(Last reviewed: Aug 10, 2015)	reviewed by expert panel	***
P38398	BRCA1_HUMAN	c.4535G>T	p.Ser1512Ile	S1512I	Benign(Last reviewed: Aug 10, 2015)	reviewed by expert panel	***
P38398	BRCA1_HUMAN	c.4520G>C	p.Arg1507Thr	R1507T	Benign(Last reviewed: Jun 18, 2019)	reviewed by expert panel	***
P38398	BRCA1_HUMAN	c.4402A>C	p.Asn1468His	N1468H	Benign(Last reviewed: Aug 10, 2015)	reviewed by expert panel	***
P38398	BRCA1_HUMAN	c.4327C>G	p.Arg1443Gly	R1443G	Benign(Last reviewed: Jun 18, 2019)	reviewed by expert panel	***
P38398	BRCA1_HUMAN	c.4255G>C	p.Glu1419Gln	E1419Q	Benign(Last reviewed: Aug 10, 2015)	reviewed by expert panel	***
P38398	BRCA1_HUMAN	c.4204C>T	p.His1402Tyr	H1402Y	Benign(Last reviewed: Aug 10, 2015)	reviewed by expert panel	***
P38398	BRCA1_HUMAN	c.4132G>A	p.Val1378Ile	V1378I	Benign(Last reviewed: Jun 18, 2019)	reviewed by expert panel	***
P38398	BRCA1_HUMAN	c.4046C>T	p.Thr1349Met	T1349M	Benign(Last reviewed: Aug 10, 2015)	reviewed by expert panel	***
P38398	BRCA1_HUMAN	c.4039A>G	p.Arg1347Gly	R1347G	Benign(Last reviewed: Aug 10, 2015)	reviewed by expert panel	***
P38398	BRCA1_HUMAN	c.3823A>G	p.Ile1275Val	I1275V	Benign(Last reviewed: Jun 18, 2019)	reviewed by expert panel	***
P38398	BRCA1_HUMAN	c.3797G>C	p.Ser1266Thr	S1266T	Benign(Last reviewed: Aug 10, 2015)	reviewed by expert panel	***
P38398	BRCA1_HUMAN	c.3748G>A	p.Glu1250Lys	E1250K	Benign(Last reviewed: Aug 10, 2015)	reviewed by expert panel	***
P38398	BRCA1_HUMAN	c.3739G>A	p.Val1247Ile	V1247I	Benign(Last reviewed: Aug 10, 2015)	reviewed by expert panel	***
P38398	BRCA1_HUMAN	c.3724A>G	p.Thr1242Ala	T1242A	Benign(Last reviewed: Jun 18, 2019)	reviewed by expert panel	***
P38398	BRCA1_HUMAN	c.3713C>T	p.Pro1238Leu	P1238L	Benign(Last reviewed: Aug 10, 2015)	reviewed by expert panel	***
P38398	BRCA1_HUMAN	c.3708T>G	p.Asn1236Lys	N1236K	Benign(Last reviewed: Jun 18, 2019)	reviewed by expert panel	***
P38398	BRCA1_HUMAN	c.3657G>C	p.Glu1219Asp	E1219D	Benign(Last reviewed: Jun 18, 2019)	reviewed by expert panel	***
P38398	BRCA1_HUMAN	c.3640G>A	p.Glu1214Lys	E1214K	Benign(Last reviewed: Aug 10, 2015)	reviewed by expert panel	***
P38398	BRCA1_HUMAN	c.3608G>A	p.Arg1203Gln	R1203Q	Benign(Last reviewed: Aug 10, 2015)	reviewed by expert panel	***
P38398	BRCA1_HUMAN	c.3600G>T	p.Gln1200His	Q1200H	Benign(Last reviewed: Jun 18, 2019)	reviewed by expert panel	***
P38398	BRCA1_HUMAN	c.3548A>G	p.Lys1183Arg	K1183R	Benign(Last reviewed: Aug 10, 2015)	reviewed by expert panel	***
P38398	BRCA1_HUMAN	c.3541G>A	p.Val1181Ile	V1181I	Benign(Last reviewed: Jun 18, 2019)	reviewed by expert panel	***
P38398	BRCA1_HUMAN	c.3463G>C	p.Asp1155His	D1155H	Benign(Last reviewed: Aug 10, 2015)	reviewed by expert panel	***
P38398	BRCA1_HUMAN	c.3448C>T	p.Pro1150Ser	P1150S	Benign(Last reviewed: Jun 18, 2019)	reviewed by expert panel	***
P38398	BRCA1_HUMAN	c.3418A>G	p.Ser1140Gly	S1140G	Benign(Last reviewed: Aug 10, 2015)	reviewed by expert panel	***
P38398	BRCA1_HUMAN	c.3416G>T	p.Ser1139Ile	S1139I	Benign(Last reviewed: Jun 18, 2019)	reviewed by expert panel	***
P38398	BRCA1_HUMAN	c.3327A>C	p.Lys1109Asn	K1109N	Benign(Last reviewed: Aug 10, 2015)	reviewed by expert panel	***
P38398	BRCA1_HUMAN	c.3302G>A	p.Ser1101Asn	S1101N	Benign(Last reviewed: Aug 10, 2015)	reviewed by expert panel	***
P38398	BRCA1_HUMAN	c.3296C>T	p.Pro1099Leu	P1099L	Benign(Last reviewed: Aug 10, 2015)	reviewed by expert panel	***
P38398	BRCA1_HUMAN	c.3143G>T	p.Gly1048Val	G1048V	Benign(Last reviewed: Jun 18, 2019)	reviewed by expert panel	***
P38398	BRCA1_HUMAN	c.3130A>G	p.Ile1044Val	I1044V	Benign(Last reviewed: Aug 10, 2015)	reviewed by expert panel	***
P38398	BRCA1_HUMAN	c.3119G>A	p.Ser1040Asn	S1040N	Benign(Last reviewed: Aug 10, 2015)	reviewed by expert panel	***
P38398	BRCA1_HUMAN	c.3113A>G	p.Glu1038Gly	E1038G	Benign(Last reviewed: Aug 10, 2015)	reviewed by expert panel	***
P38398	BRCA1_HUMAN	c.3083G>A	p.Arg1028His	R1028H	Benign(Last reviewed: Aug 10, 2015)	reviewed by expert panel	***
P38398	BRCA1_HUMAN	c.3082C>T	p.Arg1028Cys	R1028C	Benign(Last reviewed: Jun 18, 2019)	reviewed by expert panel	***
P38398	BRCA1_HUMAN	c.3024G>A	p.Met1008Ile	M1008I	Benign(Last reviewed: Aug 10, 2015)	reviewed by expert panel	***
P38398	BRCA1_HUMAN	c.3022A>G	p.Met1008Val	M1008V	Benign(Last reviewed: Aug 10, 2015)	reviewed by expert panel	***
P38398	BRCA1_HUMAN	c.2912A>G	p.His971Arg	H971R	Benign(Last reviewed: Jun 18, 2019)	reviewed by expert panel	***
P38398	BRCA1_HUMAN	c.2884G>A	p.Glu962Lys	E962K	Benign(Last reviewed: Jun 18, 2019)	reviewed by expert panel	***
P38398	BRCA1_HUMAN	c.2798G>C	p.Gly933Ala	G933A	Benign(Last reviewed: Jun 18, 2019)	reviewed by expert panel	***
P38398	BRCA1_HUMAN	c.2773A>C	p.Ile925Leu	I925L	Benign(Last reviewed: Aug 10, 2015)	reviewed by expert panel	***
P38398	BRCA1_HUMAN	c.2758G>A	p.Val920Ile	V920I	Benign(Last reviewed: Jun 18, 2019)	reviewed by expert panel	***
P38398	BRCA1_HUMAN	c.2669G>T	p.Gly890Val	G890V	Benign(Last reviewed: Aug 10, 2015)	reviewed by expert panel	***
P38398	BRCA1_HUMAN	c.2612C>T	p.Pro871Leu	P871L	Benign(Last reviewed: Aug 10, 2015)	reviewed by expert panel	***
P38398	BRCA1_HUMAN	c.2597G>A	p.Arg866His	R866H	Benign(Last reviewed: Jun 18, 2019)	reviewed by expert panel	***
P38398	BRCA1_HUMAN	c.2596C>T	p.Arg866Cys	R866C	Benign(Last reviewed: Aug 10, 2015)	reviewed by expert panel	***
P38398	BRCA1_HUMAN	c.2584A>G	p.Lys862Glu	K862E	Benign(Last reviewed: Aug 10, 2015)	reviewed by expert panel	***
P38398	BRCA1_HUMAN	c.2566T>C	p.Tyr856His	Y856H	Benign(Last reviewed: Aug 10, 2015)	reviewed by expert panel	***
P38398	BRCA1_HUMAN	c.2525A>G	p.Glu842Gly	E842G	Benign(Last reviewed: Aug 10, 2015)	reviewed by expert panel	***
P38398	BRCA1_HUMAN	c.2521C>T	p.Arg841Trp	R841W	Benign(Last reviewed: Aug 10, 2015)	reviewed by expert panel	***
P38398	BRCA1_HUMAN	c.2477C>A	p.Thr826Lys	T826K	Benign(Last reviewed: Aug 10, 2015)	reviewed by expert panel	***
P38398	BRCA1_HUMAN	c.2458A>G	p.Lys820Glu	K820E	Benign(Last reviewed: Aug 10, 2015)	reviewed by expert panel	***
P38398	BRCA1_HUMAN	c.2428A>T	p.Asn810Tyr	N810Y	Benign(Last reviewed: Aug 10, 2015)	reviewed by expert panel	***
P38398	BRCA1_HUMAN	c.2412G>C	p.Gln804His	Q804H	Benign(Last reviewed: Aug 10, 2015)	reviewed by expert panel	***
P38398	BRCA1_HUMAN	c.2351C>T	p.Ser784Leu	S784L	Benign(Last reviewed: Jun 18, 2019)	reviewed by expert panel	***
P38398	BRCA1_HUMAN	c.2315T>C	p.Val772Ala	V772A	Benign(Last reviewed: Aug 10, 2015)	reviewed by expert panel	***
P38398	BRCA1_HUMAN	c.2286A>T	p.Arg762Ser	R762S	Benign(Last reviewed: Jun 18, 2019)	reviewed by expert panel	***
P38398	BRCA1_HUMAN	c.2180C>T	p.Pro727Leu	P727L	Benign(Last reviewed: Jun 18, 2019)	reviewed by expert panel	***
P38398	BRCA1_HUMAN	c.2167A>G	p.Asn723Asp	N723D	Benign(Last reviewed: Aug 10, 2015)	reviewed by expert panel	***
P38398	BRCA1_HUMAN	c.2083G>T	p.Asp695Tyr	D695Y	Benign(Last reviewed: Jun 18, 2019)	reviewed by expert panel	***
P38398	BRCA1_HUMAN	c.2077G>A	p.Asp693Asn	D693N	Benign(Last reviewed: Aug 10, 2015)	reviewed by expert panel	***
P38398	BRCA1_HUMAN	c.2002C>T	p.Leu668Phe	L668F	Benign(Last reviewed: Aug 10, 2015)	reviewed by expert panel	***
P38398	BRCA1_HUMAN	c.1927A>G	p.Ser643Gly	S643G	Benign(Last reviewed: Jun 18, 2019)	reviewed by expert panel	***
P38398	BRCA1_HUMAN	c.1924G>C	p.Asp642His	D642H	Benign(Last reviewed: Aug 10, 2015)	reviewed by expert panel	***
P38398	BRCA1_HUMAN	c.1865C>T	p.Ala622Val	A622V	Benign(Last reviewed: Aug 10, 2015)	reviewed by expert panel	***
P38398	BRCA1_HUMAN	c.1834A>G	p.Arg612Gly	R612G	Benign(Last reviewed: Jun 18, 2019)	reviewed by expert panel	***
P38398	BRCA1_HUMAN	c.1789G>A	p.Glu597Lys	E597K	Benign(Last reviewed: Aug 10, 2015)	reviewed by expert panel	***
P38398	BRCA1_HUMAN	c.1703C>T	p.Pro568Leu	P568L	Benign(Last reviewed: Jun 18, 2019)	reviewed by expert panel	***
P38398	BRCA1_HUMAN	c.1648A>C	p.Asn550His	N550H	Benign(Last reviewed: Aug 10, 2015)	reviewed by expert panel	***
P38398	BRCA1_HUMAN	c.1616C>T	p.Thr539Met	T539M	Benign(Last reviewed: Jun 18, 2019)	reviewed by expert panel	***
P38398	BRCA1_HUMAN	c.1534C>T	p.Leu512Phe	L512F	Benign(Last reviewed: Jun 18, 2019)	reviewed by expert panel	***
P38398	BRCA1_HUMAN	c.1511G>A	p.Arg504His	R504H	Benign(Last reviewed: Aug 10, 2015)	reviewed by expert panel	***
P38398	BRCA1_HUMAN	c.1487G>A	p.Arg496His	R496H	Benign(Last reviewed: Aug 10, 2015)	reviewed by expert panel	***
P38398	BRCA1_HUMAN	c.1486C>T	p.Arg496Cys	R496C	Benign(Last reviewed: Aug 10, 2015)	reviewed by expert panel	***
P38398	BRCA1_HUMAN	c.1456T>C	p.Phe486Leu	F486L	Benign(Last reviewed: Aug 10, 2015)	reviewed by expert panel	***
P38398	BRCA1_HUMAN	c.1418A>T	p.Asn473Ile	N473I	Benign(Last reviewed: Jun 18, 2019)	reviewed by expert panel	***
P38398	BRCA1_HUMAN	c.1418A>G	p.Asn473Ser	N473S	Benign(Last reviewed: Aug 10, 2015)	reviewed by expert panel	***
P38398	BRCA1_HUMAN	c.1383T>A	p.Phe461Leu	F461L	Benign(Last reviewed: Jun 18, 2019)	reviewed by expert panel	***
P38398	BRCA1_HUMAN	c.1159T>A	p.Ser387Thr	S387T	Benign(Last reviewed: Jun 18, 2019)	reviewed by expert panel	***
P38398	BRCA1_HUMAN	c.1105G>A	p.Asp369Asn	D369N	Benign(Last reviewed: Aug 10, 2015)	reviewed by expert panel	***
P38398	BRCA1_HUMAN	c.1067A>G	p.Gln356Arg	Q356R	Benign(Last reviewed: Aug 10, 2015)	reviewed by expert panel	***
P38398	BRCA1_HUMAN	c.1036C>T	p.Pro346Ser	P346S	Benign(Last reviewed: Jun 18, 2019)	reviewed by expert panel	***
P38398	BRCA1_HUMAN	c.1001C>T	p.Pro334Leu	P334L	Benign(Last reviewed: Aug 10, 2015)	reviewed by expert panel	***
P38398	BRCA1_HUMAN	c.997A>G	p.Thr333Ala	T333A	Benign(Last reviewed: Jun 18, 2019)	reviewed by expert panel	***
P38398	BRCA1_HUMAN	c.946A>G	p.Ser316Gly	S316G	Benign(Last reviewed: Jun 18, 2019)	reviewed by expert panel	***
P38398	BRCA1_HUMAN	c.839C>G	p.Ala280Gly	A280G	Benign(Last reviewed: Aug 10, 2015)	reviewed by expert panel	***
P38398	BRCA1_HUMAN	c.827C>G	p.Thr276Arg	T276R	Benign(Last reviewed: Jun 18, 2019)	reviewed by expert panel	***
P38398	BRCA1_HUMAN	c.824G>A	p.Gly275Asp	G275D	Benign(Last reviewed: Jun 18, 2019)	reviewed by expert panel	***
P38398	BRCA1_HUMAN	c.823G>A	p.Gly275Ser	G275S	Benign(Last reviewed: Jun 18, 2019)	reviewed by expert panel	***
P38398	BRCA1_HUMAN	c.736T>G	p.Leu246Val	L246V	Benign(Last reviewed: Aug 10, 2015)	reviewed by expert panel	***
P38398	BRCA1_HUMAN	c.716A>G	p.His239Arg	H239R	Benign(Last reviewed: Jun 18, 2019)	reviewed by expert panel	***
P38398	BRCA1_HUMAN	c.641A>G	p.Asp214Gly	D214G	Benign(Last reviewed: Jun 29, 2017)	reviewed by expert panel	***
P38398	BRCA1_HUMAN	c.571G>A	p.Val191Ile	V191I	Benign(Last reviewed: Aug 10, 2015)	reviewed by expert panel	***
P38398	BRCA1_HUMAN	c.557C>A	p.Ser186Tyr	S186Y	Benign(Last reviewed: Aug 10, 2015)	reviewed by expert panel	***
P38398	BRCA1_HUMAN	c.536A>G	p.Tyr179Cys	Y179C	Benign(Last reviewed: Aug 10, 2015)	reviewed by expert panel	***
P38398	BRCA1_HUMAN	c.508C>T	p.Arg170Trp	R170W	Benign(Last reviewed: Jun 18, 2019)	reviewed by expert panel	***
P38398	BRCA1_HUMAN	c.463C>G	p.Gln155Glu	Q155E	Benign(Last reviewed: Aug 10, 2015)	reviewed by expert panel	***
P38398	BRCA1_HUMAN	c.427G>A	p.Glu143Lys	E143K	Benign(Last reviewed: Aug 10, 2015)	reviewed by expert panel	***
P38398	BRCA1_HUMAN	c.425C>A	p.Pro142His	P142H	Benign(Last reviewed: Aug 10, 2015)	reviewed by expert panel	***
P38398	BRCA1_HUMAN	c.397C>T	p.Arg133Cys	R133C	Benign(Last reviewed: Jun 18, 2019)	reviewed by expert panel	***
P38398	BRCA1_HUMAN	c.396C>A	p.Asn132Lys	N132K	Benign(Last reviewed: Aug 10, 2015)	reviewed by expert panel	***
P38398	BRCA1_HUMAN	c.370A>G	p.Ile124Val	I124V	Benign(Last reviewed: Aug 10, 2015)	reviewed by expert panel	***
P38398	BRCA1_HUMAN	c.314A>G	p.Tyr105Cys	Y105C	Benign(Last reviewed: Aug 10, 2015)	reviewed by expert panel	***
P38398	BRCA1_HUMAN	c.305C>G	p.Ala102Gly	A102G	Benign(Last reviewed: Jun 18, 2019)	reviewed by expert panel	***
P38398	BRCA1_HUMAN	c.199G>T	p.Asp67Tyr	D67Y	Benign(Last reviewed: Aug 10, 2015)	reviewed by expert panel	***
P38398	BRCA1_HUMAN	c.133A>C	p.Lys45Gln	K45Q	Benign(Last reviewed: Aug 10, 2015)	reviewed by expert panel	***
P52701	MSH6_HUMAN	c.3G>T	p.Met1Ile	M1I	Likely pathogenic(Last reviewed: Jun 21, 2019)	reviewed by expert panel	***
P52701	MSH6_HUMAN	c.1100A>G	p.His367Arg	H367R	Pathogenic(Last reviewed: Mar 9, 2018)	reviewed by expert panel	***
P52701	MSH6_HUMAN	c.1193T>A	p.Val398Glu	V398E	Pathogenic(Last reviewed: Sep 5, 2013)	reviewed by expert panel	***
P52701	MSH6_HUMAN	c.1252T>C	p.Ser418Pro	S418P	Likely pathogenic(Last reviewed: Oct 18, 2018)	reviewed by expert panel	***
P52701	MSH6_HUMAN	c.1346T>C	p.Leu449Pro	L449P	Pathogenic(Last reviewed: Sep 5, 2013)	reviewed by expert panel	***
P52701	MSH6_HUMAN	c.1439T>A	p.Val480Glu	V480E	Pathogenic(Last reviewed: Dec 19, 2018)	reviewed by expert panel	***
P52701	MSH6_HUMAN	c.1445G>C	p.Arg482Pro	R482P	Likely pathogenic(Last reviewed: Jun 13, 2018)	reviewed by expert panel	***
P52701	MSH6_HUMAN	c.1621A>C	p.Ser541Arg	S541R	Likely pathogenic(Last reviewed: Jun 21, 2019)	reviewed by expert panel	***
P52701	MSH6_HUMAN	c.2057G>A	p.Gly686Asp	G686D	Likely pathogenic(Last reviewed: Jun 21, 2019)	reviewed by expert panel	***
P52701	MSH6_HUMAN	c.2117T>C	p.Phe706Ser	F706S	Likely pathogenic(Last reviewed: Jun 21, 2019)	reviewed by expert panel	***
P52701	MSH6_HUMAN	c.2234T>A	p.Ile745Asn	I745N	Likely pathogenic(Last reviewed: Jun 13, 2018)	reviewed by expert panel	***
P52701	MSH6_HUMAN	c.2300C>T	p.Thr767Ile	T767I	Pathogenic(Last reviewed: Mar 9, 2018)	reviewed by expert panel	***
P52701	MSH6_HUMAN	c.2314C>T	p.Arg772Trp	R772W	Pathogenic(Last reviewed: Oct 18, 2018)	reviewed by expert panel	***
P52701	MSH6_HUMAN	c.2906A>G	p.Tyr969Cys	Y969C	Likely pathogenic(Last reviewed: Mar 9, 2018)	reviewed by expert panel	***
P52701	MSH6_HUMAN	c.3163G>C	p.Ala1055Pro	A1055P	Likely pathogenic(Last reviewed: Dec 19, 2018)	reviewed by expert panel	***
P52701	MSH6_HUMAN	c.3172G>C	p.Asp1058His	D1058H	Likely pathogenic(Last reviewed: Oct 18, 2018)	reviewed by expert panel	***
P52701	MSH6_HUMAN	c.3188T>G	p.Leu1063Arg	L1063R	Pathogenic(Last reviewed: Mar 9, 2018)	reviewed by expert panel	***
P52701	MSH6_HUMAN	c.3226C>T	p.Arg1076Cys	R1076C	Likely pathogenic(Last reviewed: Mar 9, 2018)	reviewed by expert panel	***
P52701	MSH6_HUMAN	c.3632T>C	p.Leu1211Pro	L1211P	Pathogenic(Last reviewed: Jun 21, 2019)	reviewed by expert panel	***
P52701	MSH6_HUMAN	c.4001G>A	p.Arg1334Gln	R1334Q	Pathogenic(Last reviewed: Sep 5, 2013)	reviewed by expert panel	***
P52701	MSH6_HUMAN	c.59C>T	p.Ala20Val	A20V	Likely benign(Last reviewed: Jun 13, 2018)	reviewed by expert panel	***
P52701	MSH6_HUMAN	c.116G>A	p.Gly39Glu	G39E	Benign(Last reviewed: Sep 5, 2013)	reviewed by expert panel	***
P52701	MSH6_HUMAN	c.161G>C	p.Gly54Ala	G54A	Likely benign(Last reviewed: Sep 5, 2013)	reviewed by expert panel	***
P52701	MSH6_HUMAN	c.194C>T	p.Ser65Leu	S65L	Likely benign(Last reviewed: Sep 5, 2013)	reviewed by expert panel	***
P52701	MSH6_HUMAN	c.241G>A	p.Ala81Thr	A81T	Likely benign(Last reviewed: Sep 5, 2013)	reviewed by expert panel	***
P52701	MSH6_HUMAN	c.431G>T	p.Ser144Ile	S144I	Benign(Last reviewed: Sep 5, 2013)	reviewed by expert panel	***
P52701	MSH6_HUMAN	c.660A>C	p.Glu220Asp	E220D	Likely benign(Last reviewed: Sep 5, 2013)	reviewed by expert panel	***
P52701	MSH6_HUMAN	c.1019T>C	p.Phe340Ser	F340S	Likely benign(Last reviewed: Sep 5, 2013)	reviewed by expert panel	***
P52701	MSH6_HUMAN	c.1186C>G	p.Leu396Val	L396V	Benign(Last reviewed: Sep 5, 2013)	reviewed by expert panel	***
P52701	MSH6_HUMAN	c.1403G>A	p.Arg468His	R468H	Likely benign(Last reviewed: Sep 5, 2013)	reviewed by expert panel	***
P52701	MSH6_HUMAN	c.1487G>A	p.Cys496Tyr	C496Y	Likely benign(Last reviewed: Jun 13, 2018)	reviewed by expert panel	***
P52701	MSH6_HUMAN	c.1508C>G	p.Ser503Cys	S503C	Likely benign(Last reviewed: Sep 5, 2013)	reviewed by expert panel	***
P52701	MSH6_HUMAN	c.1526T>C	p.Val509Ala	V509A	Likely benign(Last reviewed: Sep 5, 2013)	reviewed by expert panel	***
P52701	MSH6_HUMAN	c.1667A>T	p.Tyr556Phe	Y556F	Likely benign(Last reviewed: Sep 5, 2013)	reviewed by expert panel	***
P52701	MSH6_HUMAN	c.2398G>C	p.Val800Leu	V800L	Likely benign(Last reviewed: Jun 13, 2018)	reviewed by expert panel	***
P52701	MSH6_HUMAN	c.2633T>C	p.Val878Ala	V878A	Benign(Last reviewed: Sep 5, 2013)	reviewed by expert panel	***
P52701	MSH6_HUMAN	c.2765G>A	p.Arg922Gln	R922Q	Likely benign(Last reviewed: Dec 19, 2018)	reviewed by expert panel	***
P52701	MSH6_HUMAN	c.3160A>T	p.Ile1054Phe	I1054F	Likely benign(Last reviewed: Sep 5, 2013)	reviewed by expert panel	***
P52701	MSH6_HUMAN	c.3217C>T	p.Pro1073Ser	P1073S	Likely benign(Last reviewed: Oct 18, 2018)	reviewed by expert panel	***
P52701	MSH6_HUMAN	c.3488A>T	p.Glu1163Val	E1163V	Likely benign(Last reviewed: Sep 5, 2013)	reviewed by expert panel	***
P52701	MSH6_HUMAN	c.3911G>A	p.Arg1304Lys	R1304K	Likely benign(Last reviewed: Sep 5, 2013)	reviewed by expert panel	***
P52701	MSH6_HUMAN	c.3986C>T	p.Ser1329Leu	S1329L	Likely benign(Last reviewed: Sep 5, 2013)	reviewed by expert panel	***
P51608	MECP2_HUMAN	c.952C>T	p.Arg318Cys	R306C	Pathogenic(Last reviewed: Mar 26, 2021)	reviewed by expert panel	***
P51608	MECP2_HUMAN	c.508A>G	p.Thr170Ala	T158A	Pathogenic(Last reviewed: Oct 26, 2021)	reviewed by expert panel	***
P51608	MECP2_HUMAN	c.503A>G	p.Asp168Gly	D156G	Pathogenic(Last reviewed: Oct 26, 2021)	reviewed by expert panel	***
P51608	MECP2_HUMAN	c.491C>G	p.Pro164Arg	P152R	Pathogenic(Last reviewed: Oct 26, 2021)	reviewed by expert panel	***
P51608	MECP2_HUMAN	c.490C>G	p.Pro164Ala	P152A	Likely pathogenic(Last reviewed: Mar 26, 2021)	reviewed by expert panel	***
P51608	MECP2_HUMAN	c.488A>G	p.Asp163Gly	D151G	Likely pathogenic(Last reviewed: Apr 2, 2021)	reviewed by expert panel	***
P51608	MECP2_HUMAN	c.439A>G	p.Lys147Glu	K135E	Pathogenic(Last reviewed: Oct 26, 2021)	reviewed by expert panel	***
P51608	MECP2_HUMAN	c.437C>T	p.Ser146Phe	S134F	Pathogenic(Last reviewed: Oct 26, 2021)	reviewed by expert panel	***
P51608	MECP2_HUMAN	c.434G>A	p.Arg145His	R133H	Pathogenic(Last reviewed: Oct 26, 2021)	reviewed by expert panel	***
P51608	MECP2_HUMAN	c.416C>T	p.Pro139Leu	P127L	Pathogenic(Last reviewed: Oct 26, 2021)	reviewed by expert panel	***
P51608	MECP2_HUMAN	c.400G>A	p.Val134Met	V122M	Pathogenic(Last reviewed: Oct 26, 2021)	reviewed by expert panel	***
P51608	MECP2_HUMAN	c.337C>T	p.Pro113Ser	P101S	Pathogenic(Last reviewed: Mar 26, 2021)	reviewed by expert panel	***
P51608	MECP2_HUMAN	c.1A>T	p.Met1Leu	M1L	Likely pathogenic(Last reviewed: Dec 22, 2021)	reviewed by expert panel	***
P51608	MECP2_HUMAN	c.1375G>A	p.Ala459Thr	A447T	Benign(Last reviewed: Dec 13, 2021)	reviewed by expert panel	***
P51608	MECP2_HUMAN	c.1250C>T	p.Pro417Leu	P405L	Benign(Last reviewed: Dec 22, 2021)	reviewed by expert panel	***
P51608	MECP2_HUMAN	c.1216G>A	p.Glu406Lys	E394K	Benign(Last reviewed: Mar 26, 2021)	reviewed by expert panel	***
P51608	MECP2_HUMAN	c.1199C>T	p.Pro400Leu	P388L	Benign(Last reviewed: Dec 13, 2021)	reviewed by expert panel	***
P51608	MECP2_HUMAN	c.1198C>T	p.Pro400Ser	P388S	Benign(Last reviewed: Dec 22, 2021)	reviewed by expert panel	***
P51608	MECP2_HUMAN	c.1196C>T	p.Pro399Leu	P387L	Benign(Last reviewed: Dec 13, 2021)	reviewed by expert panel	***
P51608	MECP2_HUMAN	c.1174G>A	p.Val392Met	V380M	Benign(Last reviewed: Dec 13, 2021)	reviewed by expert panel	***
P51608	MECP2_HUMAN	c.1066C>T	p.Arg356Trp	R344W	Benign(Last reviewed: Mar 26, 2021)	reviewed by expert panel	***
P51608	MECP2_HUMAN	c.915C>G	p.Ile305Met	I293M	Benign(Last reviewed: Dec 13, 2021)	reviewed by expert panel	***
P51608	MECP2_HUMAN	c.895G>C	p.Ala299Pro	A287P	Likely benign(Last reviewed: Oct 28, 2021)	reviewed by expert panel	***
P51608	MECP2_HUMAN	c.644C>T	p.Thr215Met	T203M	Benign(Last reviewed: Mar 26, 2021)	reviewed by expert panel	***
P51608	MECP2_HUMAN	c.251C>T	p.Pro84Leu	P72L	Likely benign(Last reviewed: Oct 26, 2021)	reviewed by expert panel	***
P51587	BRCA2_HUMAN	c.3G>A	p.Met1Ile	M1I	Pathogenic(Last reviewed: Jun 18, 2019)	reviewed by expert panel	***
P51587	BRCA2_HUMAN	c.7007G>A	p.Arg2336His	R2336H	Pathogenic(Last reviewed: Jun 18, 2019)	reviewed by expert panel	***
P51587	BRCA2_HUMAN	c.7878G>C	p.Trp2626Cys	W2626C	Pathogenic(Last reviewed: Aug 10, 2015)	reviewed by expert panel	***
P51587	BRCA2_HUMAN	c.7879A>T	p.Ile2627Phe	I2627F	Pathogenic(Last reviewed: Aug 10, 2015)	reviewed by expert panel	***
P51587	BRCA2_HUMAN	c.7975A>G	p.Arg2659Gly	R2659G	Pathogenic(Last reviewed: Jun 18, 2019)	reviewed by expert panel	***
P51587	BRCA2_HUMAN	c.7976G>C	p.Arg2659Thr	R2659T	Pathogenic(Last reviewed: Aug 10, 2015)	reviewed by expert panel	***
P51587	BRCA2_HUMAN	c.7988A>T	p.Glu2663Val	E2663V	Pathogenic(Last reviewed: Aug 10, 2015)	reviewed by expert panel	***
P51587	BRCA2_HUMAN	c.8023A>G	p.Ile2675Val	I2675V	Pathogenic(Last reviewed: Jun 18, 2019)	reviewed by expert panel	***
P51587	BRCA2_HUMAN	c.8165C>G	p.Thr2722Arg	T2722R	Pathogenic(Last reviewed: Aug 10, 2015)	reviewed by expert panel	***
P51587	BRCA2_HUMAN	c.8167G>C	p.Asp2723His	D2723H	Pathogenic(Last reviewed: Aug 10, 2015)	reviewed by expert panel	***
P51587	BRCA2_HUMAN	c.8168A>G	p.Asp2723Gly	D2723G	Pathogenic(Last reviewed: Aug 10, 2015)	reviewed by expert panel	***
P51587	BRCA2_HUMAN	c.8243G>A	p.Gly2748Asp	G2748D	Pathogenic(Last reviewed: Aug 10, 2015)	reviewed by expert panel	***
P51587	BRCA2_HUMAN	c.9154C>T	p.Arg3052Trp	R3052W	Pathogenic(Last reviewed: Aug 10, 2015)	reviewed by expert panel	***
P51587	BRCA2_HUMAN	c.9371A>T	p.Asn3124Ile	N3124I	Pathogenic(Last reviewed: Jun 18, 2019)	reviewed by expert panel	***
P51587	BRCA2_HUMAN	c.53G>A	p.Arg18His	R18H	Benign(Last reviewed: Aug 10, 2015)	reviewed by expert panel	***
P51587	BRCA2_HUMAN	c.125A>G	p.Tyr42Cys	Y42C	Benign(Last reviewed: Aug 10, 2015)	reviewed by expert panel	***
P51587	BRCA2_HUMAN	c.167A>C	p.Asn56Thr	N56T	Benign(Last reviewed: Aug 10, 2015)	reviewed by expert panel	***
P51587	BRCA2_HUMAN	c.223G>C	p.Ala75Pro	A75P	Benign(Last reviewed: Aug 10, 2015)	reviewed by expert panel	***
P51587	BRCA2_HUMAN	c.322A>C	p.Asn108His	N108H	Benign(Last reviewed: Jun 18, 2019)	reviewed by expert panel	***
P51587	BRCA2_HUMAN	c.440A>G	p.Gln147Arg	Q147R	Benign(Last reviewed: Jun 18, 2019)	reviewed by expert panel	***
P51587	BRCA2_HUMAN	c.502C>A	p.Pro168Thr	P168T	Benign(Last reviewed: Aug 10, 2015)	reviewed by expert panel	***
P51587	BRCA2_HUMAN	c.865A>C	p.Asn289His	N289H	Benign(Last reviewed: Jan 12, 2015)	reviewed by expert panel	***
P51587	BRCA2_HUMAN	c.978C>A	p.Ser326Arg	S326R	Benign(Last reviewed: Aug 10, 2015)	reviewed by expert panel	***
P51587	BRCA2_HUMAN	c.1040A>G	p.Gln347Arg	Q347R	Benign(Last reviewed: Jun 18, 2019)	reviewed by expert panel	***
P51587	BRCA2_HUMAN	c.1114A>C	p.Asn372His	N372H	Benign(Last reviewed: Jan 12, 2015)	reviewed by expert panel	***
P51587	BRCA2_HUMAN	c.1123C>T	p.Pro375Ser	P375S	Benign(Last reviewed: Aug 10, 2015)	reviewed by expert panel	***
P51587	BRCA2_HUMAN	c.1151C>T	p.Ser384Phe	S384F	Benign(Last reviewed: Aug 10, 2015)	reviewed by expert panel	***
P51587	BRCA2_HUMAN	c.1166C>A	p.Pro389Gln	P389Q	Benign(Last reviewed: Jun 18, 2019)	reviewed by expert panel	***
P51587	BRCA2_HUMAN	c.1181A>C	p.Glu394Ala	E394A	Benign(Last reviewed: Jun 18, 2019)	reviewed by expert panel	***
P51587	BRCA2_HUMAN	c.1354C>A	p.Leu452Ile	L452I	Benign(Last reviewed: Aug 10, 2015)	reviewed by expert panel	***
P51587	BRCA2_HUMAN	c.1385A>G	p.Glu462Gly	E462G	Benign(Last reviewed: Aug 10, 2015)	reviewed by expert panel	***
P51587	BRCA2_HUMAN	c.1514T>C	p.Ile505Thr	I505T	Benign(Last reviewed: Jun 18, 2019)	reviewed by expert panel	***
P51587	BRCA2_HUMAN	c.1538A>G	p.Lys513Arg	K513R	Benign(Last reviewed: Aug 10, 2015)	reviewed by expert panel	***
P51587	BRCA2_HUMAN	c.1662T>G	p.Cys554Trp	C554W	Benign(Last reviewed: Aug 10, 2015)	reviewed by expert panel	***
P51587	BRCA2_HUMAN	c.1744A>C	p.Thr582Pro	T582P	Benign(Last reviewed: Aug 10, 2015)	reviewed by expert panel	***
P51587	BRCA2_HUMAN	c.1786G>C	p.Asp596His	D596H	Benign(Last reviewed: Jun 18, 2019)	reviewed by expert panel	***
P51587	BRCA2_HUMAN	c.1792A>G	p.Thr598Ala	T598A	Benign(Last reviewed: Jun 18, 2019)	reviewed by expert panel	***
P51587	BRCA2_HUMAN	c.1796C>T	p.Ser599Phe	S599F	Benign(Last reviewed: Jun 18, 2019)	reviewed by expert panel	***
P51587	BRCA2_HUMAN	c.1798T>C	p.Tyr600His	Y600H	Benign(Last reviewed: Jun 18, 2019)	reviewed by expert panel	***
P51587	BRCA2_HUMAN	c.1804G>A	p.Gly602Arg	G602R	Benign(Last reviewed: Aug 10, 2015)	reviewed by expert panel	***
P51587	BRCA2_HUMAN	c.1810A>G	p.Lys604Glu	K604E	Benign(Last reviewed: Jun 18, 2019)	reviewed by expert panel	***
P51587	BRCA2_HUMAN	c.1865C>T	p.Ala622Val	A622V	Benign(Last reviewed: Jun 18, 2019)	reviewed by expert panel	***
P51587	BRCA2_HUMAN	c.1889C>T	p.Thr630Ile	T630I	Benign(Last reviewed: Aug 10, 2015)	reviewed by expert panel	***
P51587	BRCA2_HUMAN	c.1964C>G	p.Pro655Arg	P655R	Benign(Last reviewed: Aug 10, 2015)	reviewed by expert panel	***
P51587	BRCA2_HUMAN	c.2350A>G	p.Met784Val	M784V	Benign(Last reviewed: Jan 12, 2015)	reviewed by expert panel	***
P51587	BRCA2_HUMAN	c.2416G>C	p.Asp806His	D806H	Benign(Last reviewed: Aug 10, 2015)	reviewed by expert panel	***
P51587	BRCA2_HUMAN	c.2680G>A	p.Val894Ile	V894I	Benign(Last reviewed: Aug 10, 2015)	reviewed by expert panel	***
P51587	BRCA2_HUMAN	c.2698A>G	p.Asn900Asp	N900D	Benign(Last reviewed: Jun 18, 2019)	reviewed by expert panel	***
P51587	BRCA2_HUMAN	c.2755G>A	p.Glu919Lys	E919K	Benign(Last reviewed: Jun 18, 2019)	reviewed by expert panel	***
P51587	BRCA2_HUMAN	c.2786T>C	p.Leu929Ser	L929S	Benign(Last reviewed: Aug 10, 2015)	reviewed by expert panel	***
P51587	BRCA2_HUMAN	c.2803G>C	p.Asp935His	D935H	Benign(Last reviewed: Jun 18, 2019)	reviewed by expert panel	***
P51587	BRCA2_HUMAN	c.2960A>T	p.Asn987Ile	N987I	Benign(Last reviewed: Aug 10, 2015)	reviewed by expert panel	***
P51587	BRCA2_HUMAN	c.2971A>G	p.Asn991Asp	N991D	Benign(Last reviewed: Jan 12, 2015)	reviewed by expert panel	***
P51587	BRCA2_HUMAN	c.2987T>G	p.Leu996Arg	L996R	Benign(Last reviewed: Jun 18, 2019)	reviewed by expert panel	***
P51587	BRCA2_HUMAN	c.3055C>G	p.Leu1019Val	L1019V	Benign(Last reviewed: Aug 10, 2015)	reviewed by expert panel	***
P51587	BRCA2_HUMAN	c.3304A>T	p.Asn1102Tyr	N1102Y	Benign(Last reviewed: Aug 10, 2015)	reviewed by expert panel	***
P51587	BRCA2_HUMAN	c.3515C>T	p.Ser1172Leu	S1172L	Benign(Last reviewed: Aug 10, 2015)	reviewed by expert panel	***
P51587	BRCA2_HUMAN	c.3568C>T	p.Arg1190Trp	R1190W	Benign(Last reviewed: Aug 10, 2015)	reviewed by expert panel	***
P51587	BRCA2_HUMAN	c.3575T>G	p.Phe1192Cys	F1192C	Benign(Last reviewed: Jun 18, 2019)	reviewed by expert panel	***
P51587	BRCA2_HUMAN	c.3581G>A	p.Gly1194Asp	G1194D	Benign(Last reviewed: Aug 10, 2015)	reviewed by expert panel	***
P51587	BRCA2_HUMAN	c.3682A>G	p.Asn1228Asp	N1228D	Benign(Last reviewed: Aug 10, 2015)	reviewed by expert panel	***
P51587	BRCA2_HUMAN	c.3793T>A	p.Cys1265Ser	C1265S	Benign(Last reviewed: Aug 10, 2015)	reviewed by expert panel	***
P51587	BRCA2_HUMAN	c.3839A>T	p.Asp1280Val	D1280V	Benign(Last reviewed: Aug 10, 2015)	reviewed by expert panel	***
P51587	BRCA2_HUMAN	c.3869G>A	p.Cys1290Tyr	C1290Y	Benign(Last reviewed: Jan 12, 2015)	reviewed by expert panel	***
P51587	BRCA2_HUMAN	c.3916G>A	p.Val1306Ile	V1306I	Benign(Last reviewed: Aug 10, 2015)	reviewed by expert panel	***
P51587	BRCA2_HUMAN	c.4046T>C	p.Ile1349Thr	I1349T	Benign(Last reviewed: Aug 10, 2015)	reviewed by expert panel	***
P51587	BRCA2_HUMAN	c.4061C>T	p.Thr1354Met	T1354M	Benign(Last reviewed: Aug 10, 2015)	reviewed by expert panel	***
P51587	BRCA2_HUMAN	c.4090A>C	p.Ile1364Leu	I1364L	Benign(Last reviewed: Jan 12, 2015)	reviewed by expert panel	***
P51587	BRCA2_HUMAN	c.4094G>A	p.Cys1365Tyr	C1365Y	Benign(Last reviewed: Aug 10, 2015)	reviewed by expert panel	***
P51587	BRCA2_HUMAN	c.4187A>G	p.Gln1396Arg	Q1396R	Benign(Last reviewed: Aug 10, 2015)	reviewed by expert panel	***
P51587	BRCA2_HUMAN	c.4241C>T	p.Thr1414Met	T1414M	Benign(Last reviewed: Jan 12, 2015)	reviewed by expert panel	***
P51587	BRCA2_HUMAN	c.4258G>T	p.Asp1420Tyr	D1420Y	Benign(Last reviewed: Aug 10, 2015)	reviewed by expert panel	***
P51587	BRCA2_HUMAN	c.4271C>G	p.Ser1424Cys	S1424C	Benign(Last reviewed: Jun 18, 2019)	reviewed by expert panel	***
P51587	BRCA2_HUMAN	c.4570T>G	p.Phe1524Val	F1524V	Benign(Last reviewed: Aug 10, 2015)	reviewed by expert panel	***
P51587	BRCA2_HUMAN	c.4585G>A	p.Gly1529Arg	G1529R	Benign(Last reviewed: Aug 10, 2015)	reviewed by expert panel	***
P51587	BRCA2_HUMAN	c.4609G>A	p.Glu1537Lys	E1537K	Benign(Last reviewed: Aug 10, 2015)	reviewed by expert panel	***
P51587	BRCA2_HUMAN	c.4779A>C	p.Glu1593Asp	E1593D	Benign(Last reviewed: Jun 18, 2019)	reviewed by expert panel	***
P51587	BRCA2_HUMAN	c.5070A>C	p.Lys1690Asn	K1690N	Benign(Last reviewed: Aug 10, 2015)	reviewed by expert panel	***
P51587	BRCA2_HUMAN	c.5198C>T	p.Ser1733Phe	S1733F	Benign(Last reviewed: Aug 10, 2015)	reviewed by expert panel	***
P51587	BRCA2_HUMAN	c.5312G>A	p.Gly1771Asp	G1771D	Benign(Last reviewed: Aug 10, 2015)	reviewed by expert panel	***
P51587	BRCA2_HUMAN	c.5455C>T	p.Pro1819Ser	P1819S	Benign(Last reviewed: Aug 10, 2015)	reviewed by expert panel	***
P51587	BRCA2_HUMAN	c.5552T>G	p.Ile1851Ser	I1851S	Benign(Last reviewed: Jun 18, 2019)	reviewed by expert panel	***
P51587	BRCA2_HUMAN	c.5634C>G	p.Asn1878Lys	N1878K	Benign(Last reviewed: Jun 18, 2019)	reviewed by expert panel	***
P51587	BRCA2_HUMAN	c.5640T>G	p.Asn1880Lys	N1880K	Benign(Last reviewed: Jun 18, 2019)	reviewed by expert panel	***
P51587	BRCA2_HUMAN	c.5710C>G	p.Leu1904Val	L1904V	Benign(Last reviewed: Aug 10, 2015)	reviewed by expert panel	***
P51587	BRCA2_HUMAN	c.5744C>T	p.Thr1915Met	T1915M	Benign(Last reviewed: Jan 12, 2015)	reviewed by expert panel	***
P51587	BRCA2_HUMAN	c.5752C>T	p.His1918Tyr	H1918Y	Benign(Last reviewed: Aug 10, 2015)	reviewed by expert panel	***
P51587	BRCA2_HUMAN	c.5753A>G	p.His1918Arg	H1918R	Benign(Last reviewed: Jun 18, 2019)	reviewed by expert panel	***
P51587	BRCA2_HUMAN	c.5768A>C	p.Asp1923Ala	D1923A	Benign(Last reviewed: Jun 18, 2019)	reviewed by expert panel	***
P51587	BRCA2_HUMAN	c.5785A>G	p.Ile1929Val	I1929V	Benign(Last reviewed: Aug 10, 2015)	reviewed by expert panel	***
P51587	BRCA2_HUMAN	c.6100C>T	p.Arg2034Cys	R2034C	Benign(Last reviewed: Aug 10, 2015)	reviewed by expert panel	***
P51587	BRCA2_HUMAN	c.6143A>T	p.Asn2048Ile	N2048I	Benign(Last reviewed: Aug 10, 2015)	reviewed by expert panel	***
P51587	BRCA2_HUMAN	c.6220C>A	p.His2074Asn	H2074N	Benign(Last reviewed: Aug 10, 2015)	reviewed by expert panel	***
P51587	BRCA2_HUMAN	c.6290C>T	p.Thr2097Met	T2097M	Benign(Last reviewed: Jun 18, 2019)	reviewed by expert panel	***
P51587	BRCA2_HUMAN	c.6322C>T	p.Arg2108Cys	R2108C	Benign(Last reviewed: Jun 18, 2019)	reviewed by expert panel	***
P51587	BRCA2_HUMAN	c.6323G>A	p.Arg2108His	R2108H	Benign(Last reviewed: Aug 10, 2015)	reviewed by expert panel	***
P51587	BRCA2_HUMAN	c.6338A>G	p.Asn2113Ser	N2113S	Benign(Last reviewed: Aug 10, 2015)	reviewed by expert panel	***
P51587	BRCA2_HUMAN	c.6347A>G	p.His2116Arg	H2116R	Benign(Last reviewed: Sep 28, 2016)	reviewed by expert panel	***
P51587	BRCA2_HUMAN	c.6455C>A	p.Ser2152Tyr	S2152Y	Benign(Last reviewed: Jun 18, 2019)	reviewed by expert panel	***
P51587	BRCA2_HUMAN	c.6748A>G	p.Thr2250Ala	T2250A	Benign(Last reviewed: Aug 10, 2015)	reviewed by expert panel	***
P51587	BRCA2_HUMAN	c.6853A>G	p.Ile2285Val	I2285V	Benign(Last reviewed: Aug 10, 2015)	reviewed by expert panel	***
P51587	BRCA2_HUMAN	c.6935A>T	p.Asp2312Val	D2312V	Benign(Last reviewed: Jun 18, 2019)	reviewed by expert panel	***
P51587	BRCA2_HUMAN	c.6953G>A	p.Arg2318Gln	R2318Q	Benign(Last reviewed: Jun 18, 2019)	reviewed by expert panel	***
P51587	BRCA2_HUMAN	c.7017G>C	p.Lys2339Asn	K2339N	Benign(Last reviewed: Jan 12, 2015)	reviewed by expert panel	***
P51587	BRCA2_HUMAN	c.7057G>C	p.Gly2353Arg	G2353R	Benign(Last reviewed: Jun 18, 2019)	reviewed by expert panel	***
P51587	BRCA2_HUMAN	c.7150C>A	p.Gln2384Lys	Q2384K	Benign(Last reviewed: Aug 10, 2015)	reviewed by expert panel	***
P51587	BRCA2_HUMAN	c.7188G>T	p.Leu2396Phe	L2396F	Benign(Last reviewed: Jun 18, 2019)	reviewed by expert panel	***
P51587	BRCA2_HUMAN	c.7232A>C	p.Lys2411Thr	K2411T	Benign(Last reviewed: Jun 18, 2019)	reviewed by expert panel	***
P51587	BRCA2_HUMAN	c.7307A>T	p.Asn2436Ile	N2436I	Benign(Last reviewed: Aug 10, 2015)	reviewed by expert panel	***
P51587	BRCA2_HUMAN	c.7319A>G	p.His2440Arg	H2440R	Benign(Last reviewed: Jan 12, 2015)	reviewed by expert panel	***
P51587	BRCA2_HUMAN	c.7415A>C	p.Lys2472Thr	K2472T	Benign(Last reviewed: Aug 10, 2015)	reviewed by expert panel	***
P51587	BRCA2_HUMAN	c.7469T>C	p.Ile2490Thr	I2490T	Benign(Last reviewed: Sep 28, 2016)	reviewed by expert panel	***
P51587	BRCA2_HUMAN	c.7505G>A	p.Arg2502His	R2502H	Benign(Last reviewed: Jun 18, 2019)	reviewed by expert panel	***
P51587	BRCA2_HUMAN	c.7534C>T	p.Leu2512Phe	L2512F	Benign(Last reviewed: Jun 18, 2019)	reviewed by expert panel	***
P51587	BRCA2_HUMAN	c.7544C>T	p.Thr2515Ile	T2515I	Benign(Last reviewed: Aug 10, 2015)	reviewed by expert panel	***
P51587	BRCA2_HUMAN	c.7994A>G	p.Asp2665Gly	D2665G	Benign(Last reviewed: Jun 18, 2019)	reviewed by expert panel	***
P51587	BRCA2_HUMAN	c.8149G>T	p.Ala2717Ser	A2717S	Benign(Last reviewed: Aug 10, 2015)	reviewed by expert panel	***
P51587	BRCA2_HUMAN	c.8182G>A	p.Val2728Ile	V2728I	Benign(Last reviewed: Jun 18, 2019)	reviewed by expert panel	***
P51587	BRCA2_HUMAN	c.8187G>T	p.Lys2729Asn	K2729N	Benign(Last reviewed: Aug 10, 2015)	reviewed by expert panel	***
P51587	BRCA2_HUMAN	c.8308G>A	p.Ala2770Thr	A2770T	Benign(Last reviewed: Jun 18, 2019)	reviewed by expert panel	***
P51587	BRCA2_HUMAN	c.8503T>C	p.Ser2835Pro	S2835P	Benign(Last reviewed: Jun 18, 2019)	reviewed by expert panel	***
P51587	BRCA2_HUMAN	c.8525G>A	p.Arg2842His	R2842H	Benign(Last reviewed: Aug 10, 2015)	reviewed by expert panel	***
P51587	BRCA2_HUMAN	c.8662C>T	p.Arg2888Cys	R2888C	Benign(Last reviewed: Aug 10, 2015)	reviewed by expert panel	***
P51587	BRCA2_HUMAN	c.8734G>A	p.Ala2912Thr	A2912T	Benign(Last reviewed: Jun 18, 2019)	reviewed by expert panel	***
P51587	BRCA2_HUMAN	c.8764A>G	p.Ser2922Gly	S2922G	Benign(Last reviewed: Jun 18, 2019)	reviewed by expert panel	***
P51587	BRCA2_HUMAN	c.8830A>T	p.Ile2944Phe	I2944F	Benign(Last reviewed: Jan 12, 2015)	reviewed by expert panel	***
P51587	BRCA2_HUMAN	c.8851G>A	p.Ala2951Thr	A2951T	Benign(Last reviewed: Sep 28, 2016)	reviewed by expert panel	***
P51587	BRCA2_HUMAN	c.8905G>A	p.Val2969Met	V2969M	Benign(Last reviewed: Aug 10, 2015)	reviewed by expert panel	***
P51587	BRCA2_HUMAN	c.8917C>T	p.Arg2973Cys	R2973C	Benign(Last reviewed: Aug 10, 2015)	reviewed by expert panel	***
P51587	BRCA2_HUMAN	c.9038C>T	p.Thr3013Ile	T3013I	Benign(Last reviewed: Jun 18, 2019)	reviewed by expert panel	***
P51587	BRCA2_HUMAN	c.9043A>G	p.Lys3015Glu	K3015E	Benign(Last reviewed: Jun 18, 2019)	reviewed by expert panel	***
P51587	BRCA2_HUMAN	c.9175A>G	p.Lys3059Glu	K3059E	Benign(Last reviewed: Jun 18, 2019)	reviewed by expert panel	***
P51587	BRCA2_HUMAN	c.9235G>A	p.Val3079Ile	V3079I	Benign(Last reviewed: Aug 10, 2015)	reviewed by expert panel	***
P51587	BRCA2_HUMAN	c.9292T>C	p.Tyr3098His	Y3098H	Benign(Last reviewed: Aug 10, 2015)	reviewed by expert panel	***
P51587	BRCA2_HUMAN	c.9509A>G	p.Asp3170Gly	D3170G	Benign(Last reviewed: Aug 10, 2015)	reviewed by expert panel	***
P51587	BRCA2_HUMAN	c.9592T>C	p.Cys3198Arg	C3198R	Benign(Last reviewed: Aug 10, 2015)	reviewed by expert panel	***
P51587	BRCA2_HUMAN	c.9730G>A	p.Val3244Ile	V3244I	Benign(Last reviewed: Jan 12, 2015)	reviewed by expert panel	***
P51587	BRCA2_HUMAN	c.9875C>T	p.Pro3292Leu	P3292L	Benign(Last reviewed: Jun 18, 2019)	reviewed by expert panel	***
P51587	BRCA2_HUMAN	c.10045A>G	p.Thr3349Ala	T3349A	Benign(Last reviewed: Aug 10, 2015)	reviewed by expert panel	***
P51587	BRCA2_HUMAN	c.10121C>T	p.Thr3374Ile	T3374I	Benign(Last reviewed: Jun 18, 2019)	reviewed by expert panel	***
P51587	BRCA2_HUMAN	c.10234A>G	p.Ile3412Val	I3412V	Benign(Last reviewed: Jan 12, 2015)	reviewed by expert panel	***
Q07889	SOS1_HUMAN	c.2536G>A	p.Glu846Lys	E846K	Pathogenic(Last reviewed: Apr 3, 2017)	reviewed by expert panel	***
Q07889	SOS1_HUMAN	c.1867T>A	p.Phe623Ile	F623I	Likely pathogenic(Last reviewed: Feb 28, 2019)	reviewed by expert panel	***
Q07889	SOS1_HUMAN	c.1655G>A	p.Arg552Lys	R552K	Pathogenic(Last reviewed: May 10, 2019)	reviewed by expert panel	***
Q07889	SOS1_HUMAN	c.1655G>C	p.Arg552Thr	R552T	Pathogenic(Last reviewed: May 10, 2019)	reviewed by expert panel	***
Q07889	SOS1_HUMAN	c.1655G>T	p.Arg552Met	R552M	Likely pathogenic(Last reviewed: May 10, 2019)	reviewed by expert panel	***
Q07889	SOS1_HUMAN	c.1654A>T	p.Arg552Trp	R552W	Likely pathogenic(Last reviewed: May 10, 2019)	reviewed by expert panel	***
Q07889	SOS1_HUMAN	c.1654A>G	p.Arg552Gly	R552G	Pathogenic(Last reviewed: Apr 3, 2017)	reviewed by expert panel	***
Q07889	SOS1_HUMAN	c.1642A>C	p.Ser548Arg	S548R	Pathogenic(Last reviewed: Apr 3, 2017)	reviewed by expert panel	***
Q07889	SOS1_HUMAN	c.844T>C	p.Cys282Arg	C282R	Likely pathogenic(Last reviewed: Sep 24, 2019)	reviewed by expert panel	***
Q07889	SOS1_HUMAN	c.806T>C	p.Met269Thr	M269T	Pathogenic(Last reviewed: Apr 3, 2017)	reviewed by expert panel	***
Q07889	SOS1_HUMAN	c.512T>C	p.Val171Ala	V171A	Likely pathogenic(Last reviewed: Feb 28, 2019)	reviewed by expert panel	***
Q07889	SOS1_HUMAN	c.508A>G	p.Lys170Glu	K170E	Pathogenic(Last reviewed: Apr 3, 2017)	reviewed by expert panel	***
Q07889	SOS1_HUMAN	c.322G>A	p.Glu108Lys	E108K	Pathogenic(Last reviewed: Apr 3, 2017)	reviewed by expert panel	***
Q07889	SOS1_HUMAN	c.3709C>A	p.Pro1237Thr	P1237T	Likely benign(Last reviewed: Apr 18, 2017)	reviewed by expert panel	***
Q07889	SOS1_HUMAN	c.3658G>A	p.Val1220Met	V1220M	Likely benign(Last reviewed: Apr 18, 2017)	reviewed by expert panel	***
Q07889	SOS1_HUMAN	c.3600C>G	p.Asp1200Glu	D1200E	Likely benign(Last reviewed: Jun 27, 2019)	reviewed by expert panel	***
Q07889	SOS1_HUMAN	c.3322G>A	p.Asp1108Asn	D1108N	Likely benign(Last reviewed: Jun 25, 2020)	reviewed by expert panel	***
Q07889	SOS1_HUMAN	c.3032A>G	p.Asn1011Ser	N1011S	Benign(Last reviewed: Apr 3, 2017)	reviewed by expert panel	***
Q07889	SOS1_HUMAN	c.2371C>A	p.Leu791Ile	L791I	Benign(Last reviewed: Apr 3, 2017)	reviewed by expert panel	***
Q07889	SOS1_HUMAN	c.2156G>C	p.Gly719Ala	G719A	Likely benign(Last reviewed: Apr 18, 2017)	reviewed by expert panel	***
Q07889	SOS1_HUMAN	c.2122G>A	p.Ala708Thr	A708T	Benign(Last reviewed: Apr 3, 2017)	reviewed by expert panel	***
Q07889	SOS1_HUMAN	c.2010G>C	p.Leu670Phe	L670F	Benign(Last reviewed: Apr 18, 2017)	reviewed by expert panel	***
Q07889	SOS1_HUMAN	c.1964C>T	p.Pro655Leu	P655L	Benign(Last reviewed: Apr 18, 2017)	reviewed by expert panel	***
Q07889	SOS1_HUMAN	c.1772A>G	p.Asn591Ser	N591S	Benign(Last reviewed: Apr 18, 2017)	reviewed by expert panel	***
Q07889	SOS1_HUMAN	c.1705C>G	p.Leu569Val	L569V	Likely benign(Last reviewed: Apr 18, 2017)	reviewed by expert panel	***
Q07889	SOS1_HUMAN	c.1490G>A	p.Arg497Gln	R497Q	Likely benign(Last reviewed: Jul 2, 2020)	reviewed by expert panel	***
Q07889	SOS1_HUMAN	c.1018C>T	p.Pro340Ser	P340S	Benign(Last reviewed: Jun 27, 2019)	reviewed by expert panel	***
Q07889	SOS1_HUMAN	c.899G>A	p.Arg300Gln	R300Q	Likely benign(Last reviewed: Dec 5, 2019)	reviewed by expert panel	***
Q07889	SOS1_HUMAN	c.749T>C	p.Val250Ala	V250A	Benign(Last reviewed: Apr 3, 2017)	reviewed by expert panel	***
Q07889	SOS1_HUMAN	c.698A>G	p.Asn233Ser	N233S	Likely benign(Last reviewed: Apr 18, 2017)	reviewed by expert panel	***
Q07889	SOS1_HUMAN	c.553A>G	p.Ile185Val	I185V	Benign(Last reviewed: Apr 18, 2017)	reviewed by expert panel	***
Q07889	SOS1_HUMAN	c.350T>G	p.Val117Gly	V117G	Likely benign(Last reviewed: Apr 3, 2017)	reviewed by expert panel	***
Q07889	SOS1_HUMAN	c.280A>G	p.Ile94Val	I94V	Likely benign(Last reviewed: Apr 18, 2017)	reviewed by expert panel	***
Q07889	SOS1_HUMAN	c.109A>G	p.Thr37Ala	T37A	Likely benign(Last reviewed: Apr 3, 2017)	reviewed by expert panel	***
Q07889	SOS1_HUMAN	c.73C>T	p.Pro25Ser	P25S	Benign(Last reviewed: Apr 3, 2017)	reviewed by expert panel	***
P21817	RYR1_HUMAN	c.97A>G	p.Lys33Glu	K33E	Likely pathogenic(Last reviewed: Mar 18, 2021)	reviewed by expert panel	***
P21817	RYR1_HUMAN	c.103T>C	p.Cys35Arg	C35R	Pathogenic; drug response(Last reviewed: Mar 24, 2021)	reviewed by expert panel	***
P21817	RYR1_HUMAN	c.130C>T	p.Arg44Cys	R44C	Likely pathogenic; drug response(Last reviewed: Mar 24, 2021)	reviewed by expert panel	***
P21817	RYR1_HUMAN	c.463C>A	p.Gln155Lys	Q155K	Likely pathogenic(Last reviewed: Mar 18, 2021)	reviewed by expert panel	***
P21817	RYR1_HUMAN	c.488G>T	p.Arg163Leu	R163L	Likely pathogenic(Last reviewed: Mar 18, 2021)	reviewed by expert panel	***
P21817	RYR1_HUMAN	c.529C>T	p.Arg177Cys	R177C	Pathogenic(Last reviewed: Mar 16, 2021)	reviewed by expert panel	***
P21817	RYR1_HUMAN	c.533A>G	p.Tyr178Cys	Y178C	Likely pathogenic(Last reviewed: Jan 3, 2022)	reviewed by expert panel	***
P21817	RYR1_HUMAN	c.982C>T	p.Arg328Trp	R328W	Likely pathogenic(Last reviewed: Mar 17, 2021)	reviewed by expert panel	***
P21817	RYR1_HUMAN	c.1021G>A	p.Gly341Arg	G341R	Pathogenic(Last reviewed: Mar 18, 2021)	reviewed by expert panel	***
P21817	RYR1_HUMAN	c.1202G>T	p.Arg401Leu	R401L	Likely pathogenic(Last reviewed: Aug 26, 2021)	reviewed by expert panel	***
P21817	RYR1_HUMAN	c.1202G>A	p.Arg401His	R401H	Pathogenic(Last reviewed: Mar 18, 2021)	reviewed by expert panel	***
P21817	RYR1_HUMAN	c.1565A>G	p.Tyr522Cys	Y522C	Likely pathogenic(Last reviewed: Jan 3, 2022)	reviewed by expert panel	***
P21817	RYR1_HUMAN	c.1565A>C	p.Tyr522Ser	Y522S	Pathogenic; drug response(Last reviewed: Mar 24, 2021)	reviewed by expert panel	***
P21817	RYR1_HUMAN	c.1597C>T	p.Arg533Cys	R533C	Pathogenic(Last reviewed: Mar 17, 2021)	reviewed by expert panel	***
P21817	RYR1_HUMAN	c.1615T>G	p.Phe539Val	F539V	Likely pathogenic(Last reviewed: Aug 26, 2021)	reviewed by expert panel	***
P21817	RYR1_HUMAN	c.1615T>C	p.Phe539Leu	F539L	Likely pathogenic(Last reviewed: Aug 26, 2021)	reviewed by expert panel	***
P21817	RYR1_HUMAN	c.1630G>T	p.Asp544Tyr	D544Y	Likely pathogenic(Last reviewed: Aug 26, 2021)	reviewed by expert panel	***
P21817	RYR1_HUMAN	c.1840C>T	p.Arg614Cys	R614C	Pathogenic; drug response(Last reviewed: Mar 24, 2021)	reviewed by expert panel	***
P21817	RYR1_HUMAN	c.1841G>T	p.Arg614Leu	R614L	Pathogenic(Last reviewed: Mar 18, 2021)	reviewed by expert panel	***
P21817	RYR1_HUMAN	c.3166G>C	p.Asp1056His	D1056H	Likely pathogenic(Last reviewed: Aug 26, 2021)	reviewed by expert panel	***
P21817	RYR1_HUMAN	c.6349G>C	p.Val2117Leu	V2117L	Likely pathogenic(Last reviewed: Aug 26, 2021)	reviewed by expert panel	***
P21817	RYR1_HUMAN	c.6387C>G	p.Asp2129Glu	D2129E	Likely pathogenic(Last reviewed: Aug 26, 2021)	reviewed by expert panel	***
P21817	RYR1_HUMAN	c.6487C>T	p.Arg2163Cys	R2163C	Pathogenic; drug response(Last reviewed: Mar 24, 2021)	reviewed by expert panel	***
P21817	RYR1_HUMAN	c.6488G>C	p.Arg2163Pro	R2163P	Likely pathogenic(Last reviewed: Aug 26, 2021)	reviewed by expert panel	***
P21817	RYR1_HUMAN	c.6612C>G	p.His2204Gln	H2204Q	Likely pathogenic(Last reviewed: Nov 10, 2021)	reviewed by expert panel	***
P21817	RYR1_HUMAN	c.7035C>A	p.Ser2345Arg	S2345R	Likely pathogenic(Last reviewed: Aug 26, 2021)	reviewed by expert panel	***
P21817	RYR1_HUMAN	c.7036G>A	p.Val2346Met	V2346M	Likely pathogenic(Last reviewed: Aug 26, 2021)	reviewed by expert panel	***
P21817	RYR1_HUMAN	c.7043A>G	p.Glu2348Gly	E2348G	Likely pathogenic(Last reviewed: Nov 10, 2021)	reviewed by expert panel	***
P21817	RYR1_HUMAN	c.7048G>A	p.Ala2350Thr	A2350T	Pathogenic; drug response(Last reviewed: Mar 24, 2021)	reviewed by expert panel	***
P21817	RYR1_HUMAN	c.7060G>A	p.Val2354Met	V2354M	Likely pathogenic(Last reviewed: Aug 26, 2021)	reviewed by expert panel	***
P21817	RYR1_HUMAN	c.7076G>A	p.Arg2359Gln	R2359Q	Likely pathogenic(Last reviewed: Mar 18, 2021)	reviewed by expert panel	***
P21817	RYR1_HUMAN	c.7084G>A	p.Glu2362Lys	E2362K	Likely pathogenic(Last reviewed: Mar 18, 2021)	reviewed by expert panel	***
P21817	RYR1_HUMAN	c.7090T>G	p.Phe2364Val	F2364V	Likely pathogenic(Last reviewed: Aug 26, 2021)	reviewed by expert panel	***
P21817	RYR1_HUMAN	c.7099G>A	p.Ala2367Thr	A2367T	Likely pathogenic(Last reviewed: Dec 21, 2021)	reviewed by expert panel	***
P21817	RYR1_HUMAN	c.7282G>A	p.Ala2428Thr	A2428T	Likely pathogenic; drug response(Last reviewed: Mar 24, 2021)	reviewed by expert panel	***
P21817	RYR1_HUMAN	c.7291G>T	p.Asp2431Tyr	D2431Y	Likely pathogenic(Last reviewed: Dec 21, 2021)	reviewed by expert panel	***
P21817	RYR1_HUMAN	c.7291G>A	p.Asp2431Asn	D2431N	Likely pathogenic(Last reviewed: Dec 21, 2021)	reviewed by expert panel	***
P21817	RYR1_HUMAN	c.7304G>T	p.Arg2435Leu	R2435L	Likely pathogenic(Last reviewed: Dec 21, 2021)	reviewed by expert panel	***
P21817	RYR1_HUMAN	c.7310C>T	p.Ala2437Val	A2437V	Likely pathogenic(Last reviewed: Dec 21, 2021)	reviewed by expert panel	***
P21817	RYR1_HUMAN	c.7355G>C	p.Arg2452Pro	R2452P	Likely pathogenic(Last reviewed: May 27, 2021)	reviewed by expert panel	***
P21817	RYR1_HUMAN	c.7358T>C	p.Ile2453Thr	I2453T	Likely pathogenic(Last reviewed: Mar 22, 2021)	reviewed by expert panel	***
P21817	RYR1_HUMAN	c.7373G>T	p.Arg2458Leu	R2458L	Likely pathogenic(Last reviewed: Mar 18, 2021)	reviewed by expert panel	***
P21817	RYR1_HUMAN	c.7523G>A	p.Arg2508His	R2508H	Likely pathogenic; drug response(Last reviewed: Mar 24, 2021)	reviewed by expert panel	***
P21817	RYR1_HUMAN	c.7879G>C	p.Val2627Leu	V2627L	Likely pathogenic(Last reviewed: Dec 21, 2021)	reviewed by expert panel	***
P21817	RYR1_HUMAN	c.8026C>T	p.Arg2676Trp	R2676W	Likely pathogenic(Last reviewed: Dec 21, 2021)	reviewed by expert panel	***
P21817	RYR1_HUMAN	c.11708G>A	p.Arg3903Gln	R3903Q	Likely pathogenic(Last reviewed: Aug 26, 2021)	reviewed by expert panel	***
P21817	RYR1_HUMAN	c.12149C>A	p.Ser4050Tyr	S4050Y	Likely pathogenic(Last reviewed: Apr 20, 2021)	reviewed by expert panel	***
P21817	RYR1_HUMAN	c.14209C>T	p.Arg4737Trp	R4737W	Likely pathogenic(Last reviewed: Mar 16, 2021)	reviewed by expert panel	***
P21817	RYR1_HUMAN	c.14210G>A	p.Arg4737Gln	R4737Q	Likely pathogenic(Last reviewed: Dec 21, 2021)	reviewed by expert panel	***
P21817	RYR1_HUMAN	c.14627A>G	p.Lys4876Arg	K4876R	Likely pathogenic(Last reviewed: Aug 26, 2021)	reviewed by expert panel	***
P21817	RYR1_HUMAN	c.14803G>A	p.Gly4935Ser	G4935S	Likely pathogenic(Last reviewed: Aug 26, 2021)	reviewed by expert panel	***
P21817	RYR1_HUMAN	c.14813T>C	p.Ile4938Thr	I4938T	Likely pathogenic(Last reviewed: Mar 18, 2021)	reviewed by expert panel	***
P21817	RYR1_HUMAN	c.418G>A	p.Ala140Thr	A140T	Likely benign(Last reviewed: Mar 18, 2021)	reviewed by expert panel	***
P21817	RYR1_HUMAN	c.2447C>T	p.Pro816Leu	P816L	Likely benign(Last reviewed: Nov 9, 2021)	reviewed by expert panel	***
P21817	RYR1_HUMAN	c.2797G>A	p.Ala933Thr	A933T	Benign(Last reviewed: Mar 17, 2021)	reviewed by expert panel	***
P21817	RYR1_HUMAN	c.4024A>G	p.Ser1342Gly	S1342G	Benign(Last reviewed: Mar 17, 2021)	reviewed by expert panel	***
P21817	RYR1_HUMAN	c.4055C>G	p.Ala1352Gly	A1352G	Benign(Last reviewed: Mar 17, 2021)	reviewed by expert panel	***
P21817	RYR1_HUMAN	c.4178A>G	p.Lys1393Arg	K1393R	Benign(Last reviewed: Jan 3, 2022)	reviewed by expert panel	***
P21817	RYR1_HUMAN	c.4711A>G	p.Ile1571Val	I1571V	Likely benign(Last reviewed: Mar 18, 2021)	reviewed by expert panel	***
P21817	RYR1_HUMAN	c.4999C>T	p.Arg1667Cys	R1667C	Benign(Last reviewed: Mar 17, 2021)	reviewed by expert panel	***
P21817	RYR1_HUMAN	c.5036G>A	p.Arg1679His	R1679H	Likely benign(Last reviewed: Mar 18, 2021)	reviewed by expert panel	***
P21817	RYR1_HUMAN	c.5317C>T	p.Pro1773Ser	P1773S	Benign(Last reviewed: Mar 17, 2021)	reviewed by expert panel	***
P21817	RYR1_HUMAN	c.5360C>T	p.Pro1787Leu	P1787L	Benign(Last reviewed: Mar 17, 2021)	reviewed by expert panel	***
P21817	RYR1_HUMAN	c.6178G>T	p.Gly2060Cys	G2060C	Benign(Last reviewed: Mar 17, 2021)	reviewed by expert panel	***
P21817	RYR1_HUMAN	c.6670C>T	p.Arg2224Cys	R2224C	Likely benign(Last reviewed: Mar 18, 2021)	reviewed by expert panel	***
P21817	RYR1_HUMAN	c.6961A>G	p.Ile2321Val	I2321V	Benign(Last reviewed: Mar 18, 2021)	reviewed by expert panel	***
P21817	RYR1_HUMAN	c.7025A>G	p.Asn2342Ser	N2342S	Likely benign(Last reviewed: Mar 18, 2021)	reviewed by expert panel	***
P21817	RYR1_HUMAN	c.7816T>A	p.Cys2606Ser	C2606S	Likely benign(Last reviewed: Dec 21, 2021)	reviewed by expert panel	***
P21817	RYR1_HUMAN	c.8327C>T	p.Ser2776Phe	S2776F	Likely benign(Last reviewed: Mar 18, 2021)	reviewed by expert panel	***
P21817	RYR1_HUMAN	c.8360C>G	p.Thr2787Ser	T2787S	Benign(Last reviewed: Dec 22, 2021)	reviewed by expert panel	***
P21817	RYR1_HUMAN	c.9353C>T	p.Ala3118Val	A3118V	Benign(Last reviewed: Mar 17, 2021)	reviewed by expert panel	***
P21817	RYR1_HUMAN	c.10100A>G	p.Lys3367Arg	K3367R	Likely benign(Last reviewed: Apr 20, 2021)	reviewed by expert panel	***
P21817	RYR1_HUMAN	c.10616G>A	p.Arg3539His	R3539H	Likely benign(Last reviewed: Nov 10, 2021)	reviewed by expert panel	***
P21817	RYR1_HUMAN	c.10747G>C	p.Glu3583Gln	E3583Q	Benign(Last reviewed: Mar 17, 2021)	reviewed by expert panel	***
P21817	RYR1_HUMAN	c.11266C>G	p.Gln3756Glu	Q3756E	Benign(Last reviewed: Mar 17, 2021)	reviewed by expert panel	***
P21817	RYR1_HUMAN	c.12310G>C	p.Gly4104Arg	G4104R	Likely benign(Last reviewed: Mar 18, 2021)	reviewed by expert panel	***
P21817	RYR1_HUMAN	c.12406C>A	p.Arg4136Ser	R4136S	Likely benign(Last reviewed: Mar 16, 2021)	reviewed by expert panel	***
P21817	RYR1_HUMAN	c.12881C>T	p.Thr4294Met	T4294M	Benign(Last reviewed: Mar 17, 2021)	reviewed by expert panel	***
P21817	RYR1_HUMAN	c.12884C>T	p.Ala4295Val	A4295V	Benign(Last reviewed: Mar 18, 2021)	reviewed by expert panel	***
P21817	RYR1_HUMAN	c.13502C>T	p.Pro4501Leu	P4501L	Benign(Last reviewed: Mar 16, 2021)	reviewed by expert panel	***
P21817	RYR1_HUMAN	c.13513G>C	p.Asp4505His	D4505H	Benign(Last reviewed: Mar 17, 2021)	reviewed by expert panel	***
P21817	RYR1_HUMAN	c.14168G>A	p.Arg4723His	R4723H	Likely benign(Last reviewed: Mar 16, 2021)	reviewed by expert panel	***
O43511	SLC26A4_HUMAN	c.412G>T	p.Val138Phe	V138F	Pathogenic(Last reviewed: Sep 19, 2018)	reviewed by expert panel	***
O43511	SLC26A4_HUMAN	c.554G>C	p.Arg185Thr	R185T	Likely pathogenic(Last reviewed: Jun 24, 2020)	reviewed by expert panel	***
O43511	SLC26A4_HUMAN	c.706C>G	p.Leu236Val	L236V	Likely pathogenic(Last reviewed: Sep 22, 2020)	reviewed by expert panel	***
O43511	SLC26A4_HUMAN	c.845G>A	p.Cys282Tyr	C282Y	Likely pathogenic(Last reviewed: Feb 19, 2020)	reviewed by expert panel	***
O43511	SLC26A4_HUMAN	c.1003T>C	p.Phe335Leu	F335L	Likely pathogenic(Last reviewed: Mar 30, 2021)	reviewed by expert panel	***
O43511	SLC26A4_HUMAN	c.1204G>A	p.Val402Met	V402M	Pathogenic(Last reviewed: Feb 19, 2020)	reviewed by expert panel	***
O43511	SLC26A4_HUMAN	c.1229C>T	p.Thr410Met	T410M	Pathogenic(Last reviewed: Sep 17, 2018)	reviewed by expert panel	***
O43511	SLC26A4_HUMAN	c.1262A>G	p.Gln421Arg	Q421R	Likely pathogenic(Last reviewed: Oct 22, 2019)	reviewed by expert panel	***
O43511	SLC26A4_HUMAN	c.1708G>A	p.Val570Ile	V570I	Likely pathogenic(Last reviewed: Oct 29, 2019)	reviewed by expert panel	***
O43511	SLC26A4_HUMAN	c.1963A>G	p.Ile655Val	I655V	Likely pathogenic(Last reviewed: Sep 24, 2019)	reviewed by expert panel	***
O43511	SLC26A4_HUMAN	c.200C>G	p.Thr67Ser	T67S	Likely benign(Last reviewed: Sep 22, 2020)	reviewed by expert panel	***
O43511	SLC26A4_HUMAN	c.565G>T	p.Ala189Ser	A189S	Benign(Last reviewed: Sep 28, 2018)	reviewed by expert panel	***
O43511	SLC26A4_HUMAN	c.1069G>A	p.Ala357Thr	A357T	Benign(Last reviewed: Feb 25, 2019)	reviewed by expert panel	***
O43511	SLC26A4_HUMAN	c.1363A>T	p.Ile455Phe	I455F	Benign(Last reviewed: Sep 28, 2018)	reviewed by expert panel	***
O75445	USH2A_HUMAN	c.11713C>T	p.Arg3905Cys	R3905C	Likely pathogenic(Last reviewed: Jun 24, 2020)	reviewed by expert panel	***
O75445	USH2A_HUMAN	c.6446C>A	p.Pro2149Gln	P2149Q	Likely pathogenic(Last reviewed: May 26, 2020)	reviewed by expert panel	***
O75445	USH2A_HUMAN	c.2276G>T	p.Cys759Phe	C759F	Pathogenic(Last reviewed: Jul 28, 2019)	reviewed by expert panel	***
O75445	USH2A_HUMAN	c.2081G>A	p.Cys694Tyr	C694Y	Likely pathogenic(Last reviewed: Jan 21, 2020)	reviewed by expert panel	***
O75445	USH2A_HUMAN	c.1859G>T	p.Cys620Phe	C620F	Likely pathogenic(Last reviewed: Feb 25, 2020)	reviewed by expert panel	***
O75445	USH2A_HUMAN	c.1036A>C	p.Asn346His	N346H	Pathogenic(Last reviewed: Sep 14, 2018)	reviewed by expert panel	***
O75445	USH2A_HUMAN	c.956G>A	p.Cys319Tyr	C319Y	Likely pathogenic(Last reviewed: Aug 27, 2019)	reviewed by expert panel	***
O75445	USH2A_HUMAN	c.15562A>G	p.Ser5188Gly	S5188G	Benign(Last reviewed: Sep 17, 2018)	reviewed by expert panel	***
O75445	USH2A_HUMAN	c.15494C>G	p.Ala5165Gly	A5165G	Likely benign(Last reviewed: Sep 28, 2018)	reviewed by expert panel	***
O75445	USH2A_HUMAN	c.15433G>A	p.Val5145Ile	V5145I	Benign(Last reviewed: Jan 14, 2019)	reviewed by expert panel	***
O75445	USH2A_HUMAN	c.14276G>A	p.Gly4759Glu	G4759E	Likely benign(Last reviewed: May 14, 2019)	reviewed by expert panel	***
O75445	USH2A_HUMAN	c.12505A>G	p.Thr4169Ala	T4169A	Likely benign(Last reviewed: Feb 25, 2019)	reviewed by expert panel	***
O75445	USH2A_HUMAN	c.8320G>A	p.Ala2774Thr	A2774T	Likely benign(Last reviewed: Apr 8, 2021)	reviewed by expert panel	***
O75445	USH2A_HUMAN	c.7334C>T	p.Ser2445Phe	S2445F	Benign(Last reviewed: Mar 18, 2020)	reviewed by expert panel	***
O75445	USH2A_HUMAN	c.4714C>T	p.Leu1572Phe	L1572F	Likely benign(Last reviewed: Jul 28, 2019)	reviewed by expert panel	***
O75445	USH2A_HUMAN	c.1966G>A	p.Asp656Asn	D656N	Likely benign(Last reviewed: May 25, 2020)	reviewed by expert panel	***
P54278	PMS2_HUMAN	c.2444C>T	p.Ser815Leu	S815L	Likely pathogenic(Last reviewed: Oct 18, 2018)	reviewed by expert panel	***
P54278	PMS2_HUMAN	c.903G>T	p.Lys301Asn	K301N	Likely pathogenic(Last reviewed: Jun 21, 2019)	reviewed by expert panel	***
P54278	PMS2_HUMAN	c.137G>T	p.Ser46Ile	S46I	Likely pathogenic(Last reviewed: Jun 21, 2019)	reviewed by expert panel	***
P54278	PMS2_HUMAN	c.1A>G	p.Met1Val	M1V	Likely pathogenic(Last reviewed: Jun 30, 2017)	reviewed by expert panel	***
P54278	PMS2_HUMAN	c.2570G>C	p.Gly857Ala	G857A	Benign(Last reviewed: Sep 5, 2013)	reviewed by expert panel	***
P54278	PMS2_HUMAN	c.2324A>G	p.Asn775Ser	N775S	Benign(Last reviewed: Sep 5, 2013)	reviewed by expert panel	***
P54278	PMS2_HUMAN	c.1866G>A	p.Met622Ile	M622I	Benign(Last reviewed: Sep 5, 2013)	reviewed by expert panel	***
P54278	PMS2_HUMAN	c.1789A>T	p.Thr597Ser	T597S	Benign(Last reviewed: Oct 10, 2014)	reviewed by expert panel	***
P54278	PMS2_HUMAN	c.1711C>A	p.Leu571Ile	L571I	Likely benign(Last reviewed: Sep 5, 2013)	reviewed by expert panel	***
P54278	PMS2_HUMAN	c.1688G>T	p.Arg563Leu	R563L	Likely benign(Last reviewed: Sep 5, 2013)	reviewed by expert panel	***
P54278	PMS2_HUMAN	c.1532C>T	p.Thr511Met	T511M	Benign(Last reviewed: Sep 5, 2013)	reviewed by expert panel	***
P54278	PMS2_HUMAN	c.1531A>G	p.Thr511Ala	T511A	Benign(Last reviewed: Sep 5, 2013)	reviewed by expert panel	***
P54278	PMS2_HUMAN	c.1454C>A	p.Thr485Lys	T485K	Benign(Last reviewed: Sep 5, 2013)	reviewed by expert panel	***
P54278	PMS2_HUMAN	c.1408C>T	p.Pro470Ser	P470S	Benign(Last reviewed: Sep 5, 2013)	reviewed by expert panel	***
P54278	PMS2_HUMAN	c.180C>G	p.Asp60Glu	D60E	Likely benign(Last reviewed: Sep 5, 2013)	reviewed by expert panel	***
P54278	PMS2_HUMAN	c.59G>A	p.Arg20Gln	R20Q	Benign(Last reviewed: Sep 5, 2013)	reviewed by expert panel	***
P54278	PMS2_HUMAN	c.52A>G	p.Ile18Val	I18V	Likely benign(Last reviewed: Oct 10, 2014)	reviewed by expert panel	***
P36507	MAP2K2_HUMAN	c.619G>A	p.Glu207Lys	E207K	Likely pathogenic(Last reviewed: May 9, 2017)	reviewed by expert panel	***
P36507	MP2K2_HUMAN	c.401A>G	p.Tyr134Cys	Y134C	Pathogenic(Last reviewed: May 9, 2017)	reviewed by expert panel	***
P36507	MP2K2_HUMAN	c.400T>C	p.Tyr134His	Y134H	Likely pathogenic(Last reviewed: May 9, 2017)	reviewed by expert panel	***
P36507	MP2K2_HUMAN	c.383C>A	p.Pro128Gln	P128Q	Pathogenic(Last reviewed: May 9, 2017)	reviewed by expert panel	***
P36507	MP2K2_HUMAN	c.170T>G	p.Phe57Cys	F57C	Pathogenic(Last reviewed: May 9, 2017)	reviewed by expert panel	***
P36507	MP2K2_HUMAN	c.169T>G	p.Phe57Val	F57V	Pathogenic(Last reviewed: May 9, 2017)	reviewed by expert panel	***
P36507	MP2K2_HUMAN	c.1162C>T	p.Arg388Trp	R388W	Benign(Last reviewed: May 9, 2017)	reviewed by expert panel	***
P36507	MP2K2_HUMAN	c.893C>T	p.Pro298Leu	P298L	Benign(Last reviewed: May 9, 2017)	reviewed by expert panel	***
P36507	MP2K2_HUMAN	c.847G>T	p.Val283Leu	V283L	Likely benign(Last reviewed: May 9, 2017)	reviewed by expert panel	***
P36507	MP2K2_HUMAN	c.844C>T	p.Pro282Ser	P282S	Benign(Last reviewed: May 9, 2017)	reviewed by expert panel	***
P36507	MP2K2_HUMAN	c.818A>G	p.Lys273Arg	K273R	Likely benign(Last reviewed: May 9, 2017)	reviewed by expert panel	***
P36507	MP2K2_HUMAN	c.535C>T	p.Arg179Trp	R179W	Likely benign(Last reviewed: May 9, 2017)	reviewed by expert panel	***
P08514	ITA2B_HUMAN	c.2944G>A	p.Val982Met	V982M	Pathogenic(Last reviewed: Sep 6, 2020)	reviewed by expert panel	***
P08514	ITA2B_HUMAN	c.2870C>T	p.Ser957Leu	S957L	Likely pathogenic(Last reviewed: Jun 15, 2020)	reviewed by expert panel	***
P08514	ITA2B_HUMAN	c.2864T>A	p.Leu955Gln	L955Q	Likely pathogenic(Last reviewed: Sep 6, 2020)	reviewed by expert panel	***
P08514	ITA2B_HUMAN	c.2800G>T	p.Val934Phe	V934F	Likely pathogenic(Last reviewed: Jun 15, 2021)	reviewed by expert panel	***
P08514	ITA2B_HUMAN	c.2468G>A	p.Gly823Glu	G823E	Likely pathogenic(Last reviewed: Sep 8, 2020)	reviewed by expert panel	***
P08514	ITA2B_HUMAN	c.2333A>C	p.Gln778Pro	Q778P	Pathogenic(Last reviewed: Sep 8, 2020)	reviewed by expert panel	***
P08514	ITA2B_HUMAN	c.2172G>A	p.Met724Ile	M724I	Likely pathogenic(Last reviewed: Sep 3, 2021)	reviewed by expert panel	***
P08514	ITA2B_HUMAN	c.2113T>C	p.Cys705Arg	C705R	Pathogenic(Last reviewed: Sep 6, 2020)	reviewed by expert panel	***
P08514	ITA2B_HUMAN	c.2063C>T	p.Ala688Val	A688V	Likely pathogenic(Last reviewed: Jul 13, 2021)	reviewed by expert panel	***
P08514	ITA2B_HUMAN	c.2029G>A	p.Glu677Lys	E677K	Likely pathogenic(Last reviewed: Jun 15, 2021)	reviewed by expert panel	***
P08514	ITA2B_HUMAN	c.1878G>C	p.Gln626His	Q626H	Likely pathogenic(Last reviewed: Jun 15, 2020)	reviewed by expert panel	***
P08514	ITA2B_HUMAN	c.1652G>A	p.Arg551Gln	R551Q	Pathogenic(Last reviewed: Nov 10, 2020)	reviewed by expert panel	***
P08514	ITA2B_HUMAN	c.1651C>T	p.Arg551Trp	R551W	Likely pathogenic(Last reviewed: Jul 2, 2020)	reviewed by expert panel	***
P08514	ITA2B_HUMAN	c.1346G>A	p.Gly449Asp	G449D	Likely pathogenic(Last reviewed: Sep 6, 2020)	reviewed by expert panel	***
P08514	ITA2B_HUMAN	c.1234G>A	p.Gly412Arg	G412R	Pathogenic(Last reviewed: Nov 3, 2021)	reviewed by expert panel	***
P08514	ITA2B_HUMAN	c.1214T>C	p.Ile405Thr	I405T	Pathogenic(Last reviewed: Mar 5, 2021)	reviewed by expert panel	***
P08514	ITA2B_HUMAN	c.1201G>T	p.Gly401Cys	G401C	Likely pathogenic(Last reviewed: Oct 20, 2020)	reviewed by expert panel	***
P08514	ITA2B_HUMAN	c.1186G>A	p.Asp396Asn	D396N	Likely pathogenic(Last reviewed: Sep 6, 2020)	reviewed by expert panel	***
P08514	ITA2B_HUMAN	c.1073G>A	p.Arg358His	R358H	Pathogenic(Last reviewed: Mar 5, 2021)	reviewed by expert panel	***
P08514	ITA2B_HUMAN	c.1063G>A	p.Glu355Lys	E355K	Pathogenic(Last reviewed: Feb 10, 2021)	reviewed by expert panel	***
P08514	ITA2B_HUMAN	c.1028T>C	p.Leu343Pro	L343P	Likely pathogenic(Last reviewed: Sep 4, 2020)	reviewed by expert panel	***
P08514	ITA2B_HUMAN	c.985G>T	p.Val329Phe	V329F	Likely pathogenic(Last reviewed: Mar 4, 2021)	reviewed by expert panel	***
P08514	ITA2B_HUMAN	c.962G>T	p.Gly321Val	G321V	Likely pathogenic(Last reviewed: Nov 6, 2020)	reviewed by expert panel	***
P08514	ITA2B_HUMAN	c.961G>T	p.Gly321Trp	G321W	Likely pathogenic(Last reviewed: Jan 7, 2021)	reviewed by expert panel	***
P08514	ITA2B_HUMAN	c.857T>A	p.Val286Asp	V286D	Likely pathogenic(Last reviewed: Oct 12, 2020)	reviewed by expert panel	***
P08514	ITA2B_HUMAN	c.842C>T	p.Thr281Ile	T281I	Likely pathogenic(Last reviewed: Mar 5, 2021)	reviewed by expert panel	***
P08514	ITA2B_HUMAN	c.818G>A	p.Gly273Asp	G273D	Likely pathogenic(Last reviewed: Mar 5, 2021)	reviewed by expert panel	***
P08514	ITA2B_HUMAN	c.812C>G	p.Ala271Gly	A271G	Likely pathogenic(Last reviewed: Sep 3, 2021)	reviewed by expert panel	***
P08514	ITA2B_HUMAN	c.800G>A	p.Gly267Glu	G267E	Likely pathogenic(Last reviewed: Mar 5, 2021)	reviewed by expert panel	***
P08514	ITA2B_HUMAN	c.659A>G	p.Tyr220Cys	Y220C	Likely pathogenic(Last reviewed: Sep 3, 2021)	reviewed by expert panel	***
P08514	ITA2B_HUMAN	c.647C>T	p.Ala216Val	A216V	Likely pathogenic(Last reviewed: Aug 17, 2021)	reviewed by expert panel	***
P08514	ITA2B_HUMAN	c.641T>G	p.Leu214Arg	L214R	Likely pathogenic(Last reviewed: Jul 8, 2021)	reviewed by expert panel	***
P08514	ITA2B_HUMAN	c.641T>C	p.Leu214Pro	L214P	Pathogenic(Last reviewed: Sep 4, 2020)	reviewed by expert panel	***
P08514	ITA2B_HUMAN	c.620C>T	p.Thr207Ile	T207I	Likely pathogenic(Last reviewed: Nov 4, 2021)	reviewed by expert panel	***
P08514	ITA2B_HUMAN	c.601G>A	p.Gly201Ser	G201S	Likely pathogenic(Last reviewed: Jan 19, 2021)	reviewed by expert panel	***
P08514	ITA2B_HUMAN	c.571T>G	p.Phe191Val	F191V	Likely pathogenic(Last reviewed: Sep 8, 2020)	reviewed by expert panel	***
P08514	ITA2B_HUMAN	c.555T>G	p.Ile185Met	I185M	Likely pathogenic(Last reviewed: Sep 6, 2020)	reviewed by expert panel	***
P08514	ITA2B_HUMAN	c.527C>T	p.Pro176Leu	P176L	Likely pathogenic(Last reviewed: Sep 6, 2020)	reviewed by expert panel	***
P08514	ITA2B_HUMAN	c.527C>A	p.Pro176His	P176H	Likely pathogenic(Last reviewed: Mar 5, 2021)	reviewed by expert panel	***
P08514	ITA2B_HUMAN	c.526C>G	p.Pro176Ala	P176A	Pathogenic(Last reviewed: Sep 8, 2020)	reviewed by expert panel	***
P08514	ITA2B_HUMAN	c.480C>G	p.Ser160Arg	S160R	Likely pathogenic(Last reviewed: Sep 4, 2020)	reviewed by expert panel	***
P08514	ITA2B_HUMAN	c.416C>T	p.Ala139Val	A139V	Likely pathogenic(Last reviewed: Jul 8, 2021)	reviewed by expert panel	***
P08514	ITA2B_HUMAN	c.257T>C	p.Leu86Pro	L86P	Likely pathogenic(Last reviewed: Jun 18, 2020)	reviewed by expert panel	***
P08514	ITA2B_HUMAN	c.131G>T	p.Gly44Val	G44V	Likely pathogenic(Last reviewed: Jun 16, 2020)	reviewed by expert panel	***
P08514	ITA2B_HUMAN	c.2965G>A	p.Ala989Thr	A989T	Likely benign(Last reviewed: Jun 16, 2020)	reviewed by expert panel	***
P08514	ITA2B_HUMAN	c.2621T>G	p.Ile874Ser	I874S	Benign(Last reviewed: Nov 10, 2020)	reviewed by expert panel	***
P08514	ITA2B_HUMAN	c.2614C>A	p.Leu872Met	L872M	Benign(Last reviewed: Jun 4, 2020)	reviewed by expert panel	***
P08514	ITA2B_HUMAN	c.1945G>T	p.Val649Leu	V649L	Benign(Last reviewed: Jun 4, 2020)	reviewed by expert panel	***
P08514	ITA2B_HUMAN	c.1627C>T	p.Arg543Trp	R543W	Benign(Last reviewed: Jun 4, 2020)	reviewed by expert panel	***
